# Supplementary material for: Transcription Profiling of Cultured Acropora digitifera Adult Cells Reveals the Existence of Ancestral Genome Regulatory Modules Underlying Pluripotency and Cell Differentiation in Cnidaria
Source: Genome Biol Evol. 2021 Jan 27;13(3):evab008. doi: 10.1093/gbe/evab008 (PMC7936024; doi:10.1093/gbe/evab008)
Supplement: evab008_Supplementary_Data [file evab008_supplementary_data.xlsx]

## Sheet: S1_A_C
ID	A1	A2	A3	C1	C2	C3		ID_A	Counts_Ave	Qs	Definition	KEGGID	Status		ID_C	Counts_Ave	Qs	Definition	KEGGID	Status
adi_v1.21664	2	2	1	9	14	9		adi_v1.06110	1.66667	Q1	protease, serine, 7 (enterokinase) [EC:3.4.21.9]	K01316	coding		adi_v1.00330	1	Q1	E3 ubiquitin-protein ligase RAD18 [EC:6.3.2.19]	K10627	coding
adi_v1.11073	56	72	57	37	35	68		adi_v1.08794	1.66667	Q1	carbonic anhydrase [EC:4.2.1.1]	K01673	coding		adi_v1.01729	1	Q1	ubiquitin carboxyl-terminal hydrolase 40 [EC:3.1.2.15]	K11869	coding
adi_v1.04150	53	67	81	40	24	23		adi_v1.10284	1.66667	Q1	long-chain acyl-CoA synthetase [EC:6.2.1.3]	K01897	coding		adi_v1.01911	1	Q1	CCR4-NOT transcription complex subunit 3	K12580	coding		Stats	A	C
adi_v1.04151	4	11	2	8	5	5		adi_v1.09713	1.66667	Q1	LacI family transcriptional regulator	K02529	coding		adi_v1.02331	1	Q1	Xaa-Pro aminopeptidase 2 [EC:3.4.11.9]	K14208	coding		Min.	2	1
adi_v1.04152	51	67	67	68	82	72		adi_v1.15178	1.66667	Q1	period circadian protein	K02633	coding		adi_v1.02837	1	Q1	poly [ADP-ribose] polymerase [EC:2.4.2.30]	K10798	coding		1st Q	9	7
adi_v1.18527	26	41	33	18	9	14		adi_v1.15818	1.66667	Q1	protein TIF31	K03255	coding		adi_v1.04129	1	Q1	fanconi anemia group M protein	K10896	coding		Median	24	18
adi_v1.04155	0	0	2	0	3	2		adi_v1.07757	1.66667	Q1	Icc protein	K03651	coding		adi_v1.04653	1	Q1	lysophospholipid acyltransferase 5 [EC:2.3.1.23 2.3.1.-]	K13515	coding		Mean	87.72	54.02
XLOC_017768	0	0	0	0	0	0		adi_v1.20344	1.66667	Q1	dedicator of cytokinesis protein 3	K05727	coding		adi_v1.06814	1	Q1	origin recognition complex subunit 1	K02603	coding		3rd Q	69	46
adi_v1.24438	44	57	71	7	0	4		adi_v1.20082	1.66667	Q1	NA	K07002	coding		adi_v1.07701	1	Q1	poly(A) polymerase [EC:2.7.7.19]	K14376	coding		Max.	52949	39941
XLOC_002044	1	0	0	1	0	1		adi_v1.00192	1.66667	Q1	E3 ubiquitin-protein ligase HERC4 [EC:6.3.2.19]	K10615	coding		adi_v1.08282	1	Q1	ATP-binding cassette, subfamily C (CFTR/MRP), member 10	K05674	coding
XLOC_013472	2	2	1	12	22	23		XLOC_004560	1.66667	Q1	werner syndrome ATP-dependent helicase [EC:3.6.4.12]	K10900	coding		adi_v1.08683	1	Q1	anaphase-promoting complex subunit 7	K03354	coding		Quartiles range	A	C	Expression level
XLOC_002046	3	7	10	2	1	0		adi_v1.12748	1.66667	Q1	arylsulfatase I/J [EC:3.1.6.-]	K12375	coding		adi_v1.09388	1	Q1	replication factor C subunit 2/4	K10755	coding		Q1	(2, 9]	(1, 7]	Low
XLOC_013470	1	2	0	0	1	3		adi_v1.04780	1.66667	Q1	#N/A	#N/A	coding		adi_v1.10007	1	Q1	CDW93 antigen	K06702	coding		Q2	(9, 24]	(7, 18]	Medium
XLOC_002040	0	1	0	1	1	1		adi_v1.12720	1.66667	Q1	#N/A	#N/A	coding		adi_v1.10907	1	Q1	structural maintenance of chromosome 4	K06675	coding		Q3	(24, 69]	(18, 46]
XLOC_022692	2	4	1	2	2	2		adi_v1.12957	1.66667	Q1	#N/A	#N/A	coding		adi_v1.12523	1	Q1	brain-specific angiogenesis inhibitor 1	K04596	coding		Q4	(69, 52949)	(46, 39941)	High
XLOC_022691	6	6	7	1	0	1		XLOC_000140	1.66667	Q1	#N/A	#N/A	non-coding		adi_v1.12688	1	Q1	WD40 repeat-containing protein SMU1	K13111	coding
XLOC_002043	5	14	7	0	0	0		XLOC_004381	1.66667	Q1	#N/A	#N/A	non-coding		adi_v1.13614	1	Q1	maleylacetoacetate isomerase [EC:5.2.1.2]	K01800	coding		CPM per quartile	A	C	Expression level
adi_v1.20526	62	63	65	49	35	37		XLOC_004718	1.66667	Q1	#N/A	#N/A	non-coding		adi_v1.13809	1	Q1	4-nitrophenyl phosphatase [EC:3.1.3.41]	K01101	coding		Q1	2928	3386	Low
adi_v1.14453	0	1	2	6	12	9		XLOC_005467	1.66667	Q1	#N/A	#N/A	non-coding		adi_v1.17601	1	Q1	lysine-specific histone demethylase 1 [EC:1.-.-.-]	K11450	coding		Q2	2960	3740	Medium
XLOC_002049	4	7	0	0	0	3		XLOC_006824	1.66667	Q1	#N/A	#N/A	non-coding		adi_v1.18064	1	Q1	exodeoxyribonuclease III [EC:3.1.11.2]	K01142	coding		Q3	3029	3558
adi_v1.20521	33	43	42	28	27	22		XLOC_013934	1.66667	Q1	#N/A	#N/A	non-coding		adi_v1.18510	1	Q1	cytochrome aa3-600 menaquinol oxidase subunit I [EC:1.10.3.12]	K02827	coding		Q4	3009	3602	High
adi_v1.20520	8	2	11	21	12	23		XLOC_015678	1.66667	Q1	#N/A	#N/A	non-coding		adi_v1.18752	1	Q1	E3 ubiquitin-protein ligase NRDP1 [EC:6.3.2.19]	K11981	coding		Total	11926	14286
adi_v1.00719	2	7	2	13	11	9		XLOC_018227	1.66667	Q1	#N/A	#N/A	non-coding		adi_v1.20349	1	Q1	neural cell adhesion molecule	K06491	coding
XLOC_015619	6	10	7	1	0	3		XLOC_022500	1.66667	Q1	#N/A	#N/A	non-coding		adi_v1.21232	1	Q1	sporulation inhibitor KapD	K06348	coding		Status	A	C
adi_v1.13555	70	56	58	25	24	34		XLOC_022615	1.66667	Q1	#N/A	#N/A	non-coding		adi_v1.22543	1	Q1	splicing factor, arginine/serine-rich 4/5/6	K12893	coding		Annotated	8904	10124
XLOC_015614	0	0	0	5	4	4		XLOC_022752	2	Q1	ferredoxin--NADP+ reductase [EC:1.18.1.2]	K00528	coding		adi_v1.22618	1	Q1	semaphorin 5	K06841	coding		Non-annotated	1548	1917
XLOC_015613	3	5	2	10	14	20		adi_v1.03998	2	Q1	starch synthase [EC:2.4.1.21]	K00703	coding		adi_v1.22750	1	Q1	delta14-sterol reductase [EC:1.3.1.70]	K00222	coding		Non-coding	1474	2245
XLOC_015612	2	2	2	14	20	27		adi_v1.18724	2	Q1	ceramide glucosyltransferase [EC:2.4.1.80]	K00720	coding		adi_v1.23411	1	Q1	ATP-binding cassette, subfamily C (CFTR/MRP), member 5	K05668	coding
adi_v1.03894	10	9	12	49	15	26		adi_v1.12242	2	Q1	ABC-2 type transport system permease protein	K01992	coding		adi_v1.23722	1	Q1	protein xylosyltransferase [EC:2.4.2.26]	K00771	coding
adi_v1.03895	145	106	179	17	9	17		adi_v1.16783	2	Q1	choline/glycine/proline betaine transport protein	K02168	coding		XLOC_000675	1	Q1	Bardet-Biedl syndrome 5 protein	K16748	coding
adi_v1.18262	17	26	22	28	22	18		adi_v1.14433	2	Q1	CASP2 and RIPK1 domain containing adaptor with death domain	K02832	coding		XLOC_004609	1	Q1	methionyl aminopeptidase [EC:3.4.11.18]	K01265	coding
adi_v1.14476	65	51	75	8	13	6		adi_v1.17395	2	Q1	large subunit ribosomal protein L23e	K02894	coding		XLOC_006651	1	Q1	casein kinase 1, alpha [EC:2.7.11.1]	K08957	coding
adi_v1.03891	0	0	0	9	5	11		adi_v1.13498	2	Q1	26S proteasome regulatory subunit T2	K03062	coding		XLOC_017787	1	Q1	tRNA-splicing endonuclease subunit Sen54	K15326	coding
adi_v1.10667	2	1	2	1	2	3		XLOC_012355	2	Q1	cell division cycle 20-like protein 1, cofactor of APC complex	K03364	coding		XLOC_018367	1	Q1	pathogenesis-related protein 1	K13449	coding
adi_v1.03899	128	130	173	103	68	94		adi_v1.05003	2	Q1	N,N-dimethylformamidase [EC:3.5.1.56]	K03418	coding		XLOC_022174	1	Q1	myeloid differentiation primary response protein MyD88	K04729	coding
XLOC_017107	6	8	19	1	1	1		XLOC_009041	2	Q1	histamine receptor H2	K04150	coding		XLOC_023480	1	Q1	phosphoribosylformylglycinamidine synthase [EC:6.3.5.3]	K01952	coding
XLOC_002103	2	1	1	6	2	5		adi_v1.17609	2	Q1	arginine vasopressin receptor 2	K04228	coding		XLOC_024028	1	Q1	cellular nucleic acid-binding protein	K09250	coding
XLOC_002104	0	0	0	3	7	2		adi_v1.02115	2	Q1	replication factor C large subunit	K04800	coding		adi_v1.01663	1	Q1	#N/A	#N/A	coding
adi_v1.19705	13	13	12	45	39	54		adi_v1.15699	2	Q1	potassium voltage-gated channel Shaw-related subfamily C, invertebrate	K05320	coding		adi_v1.03785	1	Q1	#N/A	#N/A	coding
adi_v1.15997	259	353	274	108	147	156		adi_v1.21595	2	Q1	phosphatidylinositol phospholipase C, delta [EC:3.1.4.11]	K05857	coding		adi_v1.08671	1	Q1	#N/A	#N/A	coding
adi_v1.20602	14	13	6	25	24	28		adi_v1.13817	2	Q1	tubulin---tyrosine ligase [EC:6.3.2.25]	K06047	coding		adi_v1.11628	1	Q1	#N/A	#N/A	coding
adi_v1.09320	442	431	566	71	33	58		adi_v1.13405	2	Q1	hedgehog	K06224	coding		adi_v1.14882	1	Q1	#N/A	#N/A	coding
XLOC_024598	0	0	0	2	0	3		adi_v1.09141	2	Q1	peroxin-2	K06664	coding		adi_v1.16941	1	Q1	#N/A	#N/A	coding
XLOC_024597	0	0	0	0	0	0		adi_v1.13791	2	Q1	neuronal growth regulator 1	K06775	coding		adi_v1.18955	1	Q1	#N/A	#N/A	coding
adi_v1.09402	32	54	67	10	4	9		adi_v1.08196	2	Q1	lymphocyte antigen 6 complex	K06846	coding		adi_v1.19056	1	Q1	#N/A	#N/A	coding
XLOC_024592	120	202	130	30	45	31		adi_v1.08498	2	Q1	Rab-like protein 5	K07935	coding		adi_v1.19834	1	Q1	#N/A	#N/A	coding
XLOC_024593	13	21	9	3	1	3		adi_v1.09457	2	Q1	syntaxin-binding protein 5	K08518	coding		adi_v1.20374	1	Q1	#N/A	#N/A	coding
adi_v1.00717	0	0	0	0	0	0		adi_v1.14266	2	Q1	ficolin	K10104	coding		adi_v1.21159	1	Q1	#N/A	#N/A	coding
adi_v1.09323	39	45	35	17	21	29		adi_v1.09183	2	Q1	myosin heavy chain	K10352	coding		adi_v1.21263	1	Q1	#N/A	#N/A	coding
adi_v1.13557	13	32	15	6	6	8		XLOC_007654	2	Q1	three prime repair exonuclease 2 [EC:3.1.11.2]	K10791	coding		adi_v1.23775	1	Q1	#N/A	#N/A	coding
adi_v1.09324	66	82	79	198	217	255		adi_v1.09315	2	Q1	DNA-repair protein XRCC4	K10886	coding		adi_v1.23827	1	Q1	#N/A	#N/A	coding
adi_v1.00715	38	40	20	28	36	37		XLOC_011505	2	Q1	cell cycle checkpoint control protein RAD9A [EC:3.1.11.2]	K10994	coding		XLOC_018677	1	Q1	#N/A	#N/A	coding
adi_v1.18260	12	9	13	5	6	6		adi_v1.07072	2	Q1	cell wall integrity and stress response component	K11244	coding		XLOC_000269	1	Q1	#N/A	#N/A	non-coding
adi_v1.00200	3	8	8	31	39	22		adi_v1.12341	2	Q1	elongator complex protein 2	K11374	coding		XLOC_000287	1	Q1	#N/A	#N/A	non-coding
adi_v1.09326	45	33	45	45	38	43		adi_v1.09450	2	Q1	sortilin	K12388	coding		XLOC_000293	1	Q1	#N/A	#N/A	non-coding
adi_v1.10077	3	6	8	6	4	1		adi_v1.04801	2	Q1	tolloid-like protein 2 [EC:3.4.24.-]	K13047	coding		XLOC_001347	1	Q1	#N/A	#N/A	non-coding
adi_v1.08296	23	23	22	3	5	2		adi_v1.12071	2	Q1	methylosome protein 50	K13221	coding		XLOC_001501	1	Q1	#N/A	#N/A	non-coding
adi_v1.16887	1	2	3	8	2	13		adi_v1.01042	2	Q1	peroxin-1	K13338	coding		XLOC_002040	1	Q1	#N/A	#N/A	non-coding
adi_v1.23989	15	12	21	46	31	36		adi_v1.03473	2	Q1	UBX domain-containing protein 6	K14011	coding		XLOC_003548	1	Q1	#N/A	#N/A	non-coding
adi_v1.19703	0	1	0	255	105	198		adi_v1.05187	2	Q1	ribosome biogenesis GTPase A	K14540	coding		XLOC_004141	1	Q1	#N/A	#N/A	non-coding
adi_v1.10803	32	46	60	18	12	15		adi_v1.08369	2	Q1	pumilio homology domain family member 6	K14844	coding		XLOC_004443	1	Q1	#N/A	#N/A	non-coding
adi_v1.10802	384	351	525	132	68	93		adi_v1.05313	2	Q1	COMPASS component SWD1	K14961	coding		XLOC_004793	1	Q1	#N/A	#N/A	non-coding
adi_v1.10801	13	16	11	18	25	31		XLOC_000812	2	Q1	mediator of RNA polymerase II transcription subunit 23	K15166	coding		XLOC_005750	1	Q1	#N/A	#N/A	non-coding
adi_v1.10800	11	10	14	43	33	42		adi_v1.00087	2	Q1	#N/A	#N/A	coding		XLOC_006646	1	Q1	#N/A	#N/A	non-coding
adi_v1.10807	164	189	197	305	239	316		adi_v1.00417	2	Q1	#N/A	#N/A	coding		XLOC_008072	1	Q1	#N/A	#N/A	non-coding
adi_v1.21742	54	77	55	329	357	378		adi_v1.01312	2	Q1	#N/A	#N/A	coding		XLOC_008088	1	Q1	#N/A	#N/A	non-coding
adi_v1.10805	57	89	46	15	17	21		adi_v1.04347	2	Q1	#N/A	#N/A	coding		XLOC_008905	1	Q1	#N/A	#N/A	non-coding
adi_v1.10804	0	1	1	0	2	0		adi_v1.04652	2	Q1	#N/A	#N/A	coding		XLOC_009089	1	Q1	#N/A	#N/A	non-coding
XLOC_003313	1	0	0	2	3	2		adi_v1.05711	2	Q1	#N/A	#N/A	coding		XLOC_009095	1	Q1	#N/A	#N/A	non-coding
adi_v1.05319	5	2	1	9	4	10		adi_v1.06382	2	Q1	#N/A	#N/A	coding		XLOC_009240	1	Q1	#N/A	#N/A	non-coding
adi_v1.10809	19	28	20	29	19	21		adi_v1.08765	2	Q1	#N/A	#N/A	coding		XLOC_009720	1	Q1	#N/A	#N/A	non-coding
adi_v1.10808	6	5	6	11	5	14		adi_v1.09519	2	Q1	#N/A	#N/A	coding		XLOC_010088	1	Q1	#N/A	#N/A	non-coding
XLOC_003314	0	0	2	7	0	5		adi_v1.15843	2	Q1	#N/A	#N/A	coding		XLOC_011639	1	Q1	#N/A	#N/A	non-coding
adi_v1.14133	0	4	2	3	2	1		adi_v1.16887	2	Q1	#N/A	#N/A	coding		XLOC_011691	1	Q1	#N/A	#N/A	non-coding
adi_v1.14131	21	30	27	29	34	44		adi_v1.16941	2	Q1	#N/A	#N/A	coding		XLOC_012070	1	Q1	#N/A	#N/A	non-coding
adi_v1.19702	9	11	9	31	19	17		adi_v1.19654	2	Q1	#N/A	#N/A	coding		XLOC_013586	1	Q1	#N/A	#N/A	non-coding
adi_v1.14136	1	0	0	3	0	0		adi_v1.23551	2	Q1	#N/A	#N/A	coding		XLOC_014838	1	Q1	#N/A	#N/A	non-coding
adi_v1.17326	62	108	86	14	18	15		adi_v1.23584	2	Q1	#N/A	#N/A	coding		XLOC_015149	1	Q1	#N/A	#N/A	non-coding
adi_v1.01062	14	7	10	17	16	30		XLOC_002254	2	Q1	#N/A	#N/A	non-coding		XLOC_016047	1	Q1	#N/A	#N/A	non-coding
adi_v1.14139	8	8	12	2	3	8		XLOC_002690	2	Q1	#N/A	#N/A	non-coding		XLOC_016094	1	Q1	#N/A	#N/A	non-coding
adi_v1.18440	11	11	7	3	3	3		XLOC_003516	2	Q1	#N/A	#N/A	non-coding		XLOC_016422	1	Q1	#N/A	#N/A	non-coding
adi_v1.08017	25	23	49	57	37	62		XLOC_003621	2	Q1	#N/A	#N/A	non-coding		XLOC_016735	1	Q1	#N/A	#N/A	non-coding
adi_v1.16409	0	4	4	98	77	101		XLOC_003653	2	Q1	#N/A	#N/A	non-coding		XLOC_017107	1	Q1	#N/A	#N/A	non-coding
XLOC_013473	3	0	4	4	0	2		XLOC_004242	2	Q1	#N/A	#N/A	non-coding		XLOC_017299	1	Q1	#N/A	#N/A	non-coding
adi_v1.09407	602	792	677	405	359	438		XLOC_005252	2	Q1	#N/A	#N/A	non-coding		XLOC_017809	1	Q1	#N/A	#N/A	non-coding
adi_v1.19712	7	4	12	0	0	1		XLOC_007605	2	Q1	#N/A	#N/A	non-coding		XLOC_018437	1	Q1	#N/A	#N/A	non-coding
adi_v1.10158	147	120	133	25	25	30		XLOC_008630	2	Q1	#N/A	#N/A	non-coding		XLOC_018566	1	Q1	#N/A	#N/A	non-coding
adi_v1.16153	14	22	11	6	14	19		XLOC_009398	2	Q1	#N/A	#N/A	non-coding		XLOC_019161	1	Q1	#N/A	#N/A	non-coding
adi_v1.16152	48	52	46	80	84	110		XLOC_009727	2	Q1	#N/A	#N/A	non-coding		XLOC_019968	1	Q1	#N/A	#N/A	non-coding
adi_v1.16151	0	1	1	11	4	3		XLOC_010138	2	Q1	#N/A	#N/A	non-coding		XLOC_020124	1	Q1	#N/A	#N/A	non-coding
adi_v1.14500	108	160	109	264	279	316		XLOC_010699	2	Q1	#N/A	#N/A	non-coding		XLOC_021372	1	Q1	#N/A	#N/A	non-coding
adi_v1.16157	414	430	388	411	312	397		XLOC_010838	2	Q1	#N/A	#N/A	non-coding		XLOC_021763	1	Q1	#N/A	#N/A	non-coding
XLOC_013471	0	1	1	1	0	2		XLOC_011359	2	Q1	#N/A	#N/A	non-coding		XLOC_023406	1	Q1	#N/A	#N/A	non-coding
adi_v1.16155	205	209	205	156	116	151		XLOC_012622	2	Q1	#N/A	#N/A	non-coding		XLOC_023538	1	Q1	#N/A	#N/A	non-coding
adi_v1.16154	0	2	0	6	1	1		XLOC_015534	2	Q1	#N/A	#N/A	non-coding		XLOC_023752	1	Q1	#N/A	#N/A	non-coding
adi_v1.15360	20	20	15	32	23	35		XLOC_015612	2	Q1	#N/A	#N/A	non-coding		XLOC_024174	1	Q1	#N/A	#N/A	non-coding
adi_v1.20898	17	20	8	12	18	15		XLOC_016541	2	Q1	#N/A	#N/A	non-coding		XLOC_024835	1	Q1	#N/A	#N/A	non-coding
adi_v1.21593	9	11	8	74	78	88		XLOC_016853	2	Q1	#N/A	#N/A	non-coding		adi_v1.00108	1.33333	Q1	DNA-directed RNA polymerases I and III subunit RPAC1	K03027	coding
adi_v1.18388	14	16	22	25	17	30		XLOC_022429	2	Q1	#N/A	#N/A	non-coding		adi_v1.00777	1.33333	Q1	homeobox protein MOX	K09322	coding
adi_v1.21835	6	5	7	0	0	1		XLOC_022553	2	Q1	#N/A	#N/A	non-coding		adi_v1.00827	1.33333	Q1	Ca2+-transporting ATPase [EC:3.6.3.8]	K01537	coding
adi_v1.00263	0	0	0	0	0	0		XLOC_023809	2	Q1	#N/A	#N/A	non-coding		adi_v1.01336	1.33333	Q1	D-cysteine desulfhydrase [EC:4.4.1.15]	K05396	coding
adi_v1.00261	1428	1796	1560	7	7	7		XLOC_024176	2	Q1	#N/A	#N/A	non-coding		adi_v1.01925	1.33333	Q1	cation-dependent mannose-6-phosphate receptor	K10089	coding
adi_v1.00266	4	2	1	4	6	6		adi_v1.00676	2.33333	Q1	3-hydroxybutyryl-CoA dehydrogenase [EC:1.1.1.157]	K00074	coding		adi_v1.02091	1.33333	Q1	corticotropin releasing hormone receptor 2	K04579	coding
XLOC_006355	1	3	1	9	10	9		adi_v1.10445	2.33333	Q1	succinate-semialdehyde dehydrogenase [EC:1.2.1.24]	K00139	coding		adi_v1.03175	1.33333	Q1	maltase-glucoamylase [EC:3.2.1.20 3.2.1.3]	K12047	coding
adi_v1.00264	24	11	25	5	7	11		adi_v1.08444	2.33333	Q1	glutamate synthase (NADPH/NADH) [EC:1.4.1.13 1.4.1.14]	K00264	coding		adi_v1.03456	1.33333	Q1	CASP2 and RIPK1 domain containing adaptor with death domain	K02832	coding
XLOC_006357	4	6	9	8	8	2		adi_v1.08253	2.33333	Q1	lysyl oxidase-like protein 2/3/4 [EC:1.4.3.-]	K00280	coding		adi_v1.03464	1.33333	Q1	tripartite motif-containing protein 2/3	K11997	coding
XLOC_018902	61	69	55	9	5	8		adi_v1.17444	2.33333	Q1	NA	K00309	coding		adi_v1.03522	1.33333	Q1	MFS transporter, FHS family, Na+ dependent glucose transporter 1	K08175	coding
XLOC_006359	1	0	1	10	4	4		XLOC_001169	2.33333	Q1	phosphatidylethanolamine/phosphatidyl-N-methylethanolamine N-methyltransferase [EC:2.1.1.17 2.1.1.71]	K00570	coding		adi_v1.04201	1.33333	Q1	titin [EC:2.7.11.1]	K12567	coding
adi_v1.00268	0	7	3	5	1	2		adi_v1.22520	2.33333	Q1	glucosamine-phosphate N-acetyltransferase [EC:2.3.1.4]	K00621	coding		adi_v1.04378	1.33333	Q1	platelet glycoprotein Ib alpha chain	K06261	coding
XLOC_022690	1	0	1	52	24	46		adi_v1.09527	2.33333	Q1	chondroitin sulfate N-acetylgalactosaminyltransferase 1/2 [EC:2.4.1.174 2.4.1.175]	K00746	coding		adi_v1.05004	1.33333	Q1	autophagy-related protein 4 [EC:3.4.22.-]	K08342	coding
adi_v1.08010	48	85	66	58	31	53		adi_v1.01949	2.33333	Q1	4-nitrophenyl phosphatase [EC:3.1.3.41]	K01101	coding		adi_v1.05196	1.33333	Q1	5'-methylthioadenosine nucleosidase [EC:3.2.2.16]	K01244	coding
adi_v1.11388	151	177	155	166	149	208		adi_v1.23510	2.33333	Q1	S-adenosylhomocysteine/5'-methylthioadenosine nucleosidase [EC:3.2.2.9]	K01243	coding		adi_v1.05321	1.33333	Q1	NAD(P)H-quinone oxidoreductase subunit I [EC:1.6.5.3]	K05580	coding
adi_v1.06005	0	1	0	9	9	7		adi_v1.23178	2.33333	Q1	UDP-glucose 4-epimerase [EC:5.1.3.2]	K01784	coding		adi_v1.05991	1.33333	Q1	serine palmitoyltransferase [EC:2.3.1.50]	K00654	coding
adi_v1.12913	171	216	207	98	92	133		adi_v1.23287	2.33333	Q1	methionyl-tRNA synthetase [EC:6.1.1.10]	K01874	coding		adi_v1.06267	1.33333	Q1	replication factor A2	K10739	coding
adi_v1.20524	85	118	95	86	97	82		XLOC_008518	2.33333	Q1	transcriptional antiterminator	K02531	coding		adi_v1.06693	1.33333	Q1	insulin	K04526	coding
adi_v1.07125	56	69	58	71	58	103		adi_v1.09143	2.33333	Q1	chromosome segregation protein	K03529	coding		adi_v1.06951	1.33333	Q1	CDW93 antigen	K06702	coding
XLOC_014906	24	32	26	25	25	18		adi_v1.12129	2.33333	Q1	chromosome segregation protein	K03529	coding		adi_v1.07134	1.33333	Q1	Swi5-dependent recombination DNA repair protein 1	K10992	coding
XLOC_014907	3	2	0	6	4	3		adi_v1.09523	2.33333	Q1	putative colanic acid biosysnthesis UDP-glucose lipid carrier transferase	K03606	coding		adi_v1.07175	1.33333	Q1	diacylglycerol kinase (ATP dependent) [EC:2.7.1.107]	K00901	coding
XLOC_019363	1	0	0	0	0	1		adi_v1.08270	2.33333	Q1	TolB protein	K03641	coding		adi_v1.07205	1.33333	Q1	E3 ubiquitin-protein ligase MYCBP2 [EC:6.3.2.19]	K10693	coding
XLOC_019364	0	0	0	0	0	3		adi_v1.19906	2.33333	Q1	V-type H+-transporting ATPase S1 subunit [EC:3.6.3.14]	K03662	coding		adi_v1.07385	1.33333	Q1	tyrosine decarboxylase [EC:4.1.1.25]	K01592	coding
XLOC_019367	1	0	0	3	2	5		adi_v1.12680	2.33333	Q1	ATP-dependent RNA helicase HelY [EC:3.6.4.-]	K03727	coding		adi_v1.07686	1.33333	Q1	apoptotic protease-activating factor	K02084	coding
adi_v1.20522	79	66	103	0	0	1		adi_v1.01259	2.33333	Q1	phosphatidylinositol glycan, class A [EC:2.4.1.198]	K03857	coding		adi_v1.07723	1.33333	Q1	bacteriorhodopsin	K04641	coding
adi_v1.23643	73	70	101	10	3	0		adi_v1.01408	2.33333	Q1	complement component 4	K03989	coding		adi_v1.07877	1.33333	Q1	putative membrane protein	K08992	coding
XLOC_006689	3	0	2	15	8	13		adi_v1.14159	2.33333	Q1	5-hydroxytryptamine receptor 7	K04163	coding		adi_v1.08153	1.33333	Q1	dynein heavy chain, axonemal	K10408	coding
adi_v1.12099	94	85	68	59	33	47		XLOC_005718	2.33333	Q1	tachykinin-like receptor	K04225	coding		adi_v1.08300	1.33333	Q1	DnaJ homolog subfamily C member 8	K09528	coding
adi_v1.08600	2	7	5	25	21	21		XLOC_002631	2.33333	Q1	arginine vasopressin receptor 2	K04228	coding		adi_v1.08556	1.33333	Q1	coiled-coil domain-containing protein 6	K09288	coding
adi_v1.12095	2	0	1	2	1	1		adi_v1.03476	2.33333	Q1	melatonin receptor type 1B	K04286	coding		adi_v1.09237	1.33333	Q1	homocysteine S-methyltransferase [EC:2.1.1.10]	K00547	coding
adi_v1.12092	0	0	0	0	1	0		adi_v1.10784	2.33333	Q1	Rap guanine nucleotide exchange factor 4	K04351	coding		adi_v1.09354	1.33333	Q1	F-box and WD-40 domain protein 5	K10263	coding
adi_v1.12093	1	0	0	7	5	2		adi_v1.02322	2.33333	Q1	fibroblast growth factor	K04358	coding		adi_v1.09370	1.33333	Q1	fatty acid-binding protein 4, adipocyte	K08753	coding
adi_v1.10078	20	28	17	56	81	76		adi_v1.06452	2.33333	Q1	mitogen-activated protein kinase kinase kinase 2 [EC:2.7.11.25]	K04420	coding		adi_v1.09940	1.33333	Q1	F-box and leucine-rich repeat protein 5	K10271	coding
adi_v1.12091	2	6	1	124	97	131		adi_v1.05014	2.33333	Q1	potassium voltage-gated channel delayed-rectifier subfamily S member 3	K04933	coding		adi_v1.09968	1.33333	Q1	protease, serine, 7 (enterokinase) [EC:3.4.21.9]	K01316	coding
adi_v1.07650	5	9	10	7	4	4		adi_v1.07180	2.33333	Q1	potassium large conductance calcium-activated channel subfamily M alpha member 1	K04936	coding		adi_v1.10321	1.33333	Q1	GGDEF domain	K07212	coding
adi_v1.15365	8	21	17	5	8	11		adi_v1.09933	2.33333	Q1	voltage-dependent calcium channel alpha 1, invertebrate	K05315	coding		adi_v1.10926	1.33333	Q1	[heparan sulfate]-glucosamine 3-sulfotransferase 6 [EC:2.8.2.-]	K09679	coding
adi_v1.12914	770	779	1025	70	50	91		adi_v1.10227	2.33333	Q1	laminin, alpha 1/2	K05637	coding		adi_v1.12095	1.33333	Q1	purine-nucleoside phosphorylase [EC:2.4.2.1]	K03784	coding
adi_v1.22266	12	18	10	9	6	4		adi_v1.12586	2.33333	Q1	actinin alpha	K05699	coding		adi_v1.12136	1.33333	Q1	tyrosinase [EC:1.14.18.1]	K00505	coding
adi_v1.22267	3	3	4	1	9	1		adi_v1.10633	2.33333	Q1	MFS transporter, PPP family, 3-phenylpropionic acid transporter	K05820	coding		adi_v1.14474	1.33333	Q1	protease, serine, 23 [EC:3.4.21.-]	K09627	coding
adi_v1.22262	0	0	0	17	19	28		adi_v1.15034	2.33333	Q1	NA	K05942	coding		adi_v1.14887	1.33333	Q1	kinetochore protein Nuf2	K11548	coding
adi_v1.15269	86	119	80	36	39	52		adi_v1.10036	2.33333	Q1	serine/threonine-protein phosphatase 2B regulatory subunit	K06268	coding		adi_v1.14952	1.33333	Q1	DNA (cytosine-5)-methyltransferase 1 [EC:2.1.1.37]	K00558	coding
adi_v1.15264	7	3	6	36	36	32		adi_v1.15886	2.33333	Q1	NA	K06927	coding		adi_v1.15555	1.33333	Q1	ubiquitin conjugation factor E4 A [EC:6.3.2.19]	K10596	coding
adi_v1.15267	2	2	0	1	0	0		adi_v1.07061	2.33333	Q1	poly-gamma-glutamate synthesis protein (capsule biosynthesis protein)	K07282	coding		adi_v1.16391	1.33333	Q1	adenylyltransferase and sulfurtransferase	K11996	coding
adi_v1.10079	8	9	7	1	6	7		adi_v1.21963	2.33333	Q1	S2P endopeptidase [EC:3.4.24.85]	K07765	coding		adi_v1.16710	1.33333	Q1	DNA polymerase alpha subunit A [EC:2.7.7.7]	K02320	coding
adi_v1.15262	5	15	7	0	10	5		adi_v1.23829	2.33333	Q1	Ras homolog gene family, member T1	K07870	coding		adi_v1.16744	1.33333	Q1	contactin 1	K06759	coding
adi_v1.10376	0	1	0	13	4	7		adi_v1.11400	2.33333	Q1	pleckstrin homology domain containing, family A (phosphoinositide binding specific) member 8	K08051	coding		adi_v1.17401	1.33333	Q1	timeless	K03155	coding
adi_v1.12586	2	3	2	1	3	3		adi_v1.12959	2.33333	Q1	fimbrial protein FimW	K08087	coding		adi_v1.17758	1.33333	Q1	retinol dehydrogenase 14 [EC:1.1.1.-]	K11162	coding
adi_v1.24634	2	3	6	14	12	15		adi_v1.03348	2.33333	Q1	phosphoinositide-3-kinase, regulatory subunit 4 [EC:2.7.11.1]	K08333	coding		adi_v1.17992	1.33333	Q1	immunity-related GTPase family M protein [EC:3.6.5.-]	K14139	coding
adi_v1.21464	0	0	1	4	1	3		adi_v1.15219	2.33333	Q1	cytosolic nonspecific dipeptidase [EC:3.4.13.18]	K08660	coding		adi_v1.18842	1.33333	Q1	fibrinogen beta chain	K03904	coding
adi_v1.24147	154	165	201	18	5	18		adi_v1.11764	2.33333	Q1	B lymphoid tyrosine kinase [EC:2.7.10.2]	K08890	coding		adi_v1.19308	1.33333	Q1	KRAB domain-containing zinc finger protein	K09228	coding
adi_v1.03378	13	20	14	47	15	35		adi_v1.05383	2.33333	Q1	kinesin family member 1/13/14	K10392	coding		adi_v1.19614	1.33333	Q1	kinetochore protein Nuf2	K11548	coding
adi_v1.24149	41	41	38	10	1	10		adi_v1.15549	2.33333	Q1	E3 ubiquitin-protein ligase UBR4 [EC:6.3.2.19]	K10691	coding		adi_v1.20336	1.33333	Q1	UDPglucose 6-dehydrogenase [EC:1.1.1.22]	K00012	coding
adi_v1.00580	3	12	5	0	0	0		adi_v1.15823	2.33333	Q1	aminopeptidase N [EC:3.4.11.2]	K11140	coding		adi_v1.20630	1.33333	Q1	ficolin	K10104	coding
adi_v1.14608	46	29	41	42	30	40		adi_v1.17461	2.33333	Q1	cytokinesis protein	K11238	coding		adi_v1.22865	1.33333	Q1	aryl sulfotransferase [EC:2.8.2.1]	K01014	coding
adi_v1.08357	33	42	22	33	34	49		adi_v1.18678	2.33333	Q1	chromobox protein 6	K11453	coding		adi_v1.23008	1.33333	Q1	lysophosphatidic acid acyltransferase / lysophosphatidylinositol acyltransferase [EC:2.3.1.51 2.3.1.-]	K13523	coding
XLOC_020649	22	16	30	3	2	4		adi_v1.15287	2.33333	Q1	sex comb on midleg-like protein 2	K11465	coding		adi_v1.23079	1.33333	Q1	chromatin assembly factor 1 subunit B	K10751	coding
adi_v1.08016	3	2	0	3	2	5		XLOC_019726	2.33333	Q1	BRCA1/BRCA2-containing complex subunit 3	K11864	coding		XLOC_002253	1.33333	Q1	macrophage colony-stimulating factor 1 receptor [EC:2.7.10.1]	K05090	coding
adi_v1.12272	8	6	4	0	0	0		adi_v1.11278	2.33333	Q1	natural resistance-associated macrophage protein	K12347	coding		XLOC_007095	1.33333	Q1	mitogen-activated protein kinase kinase kinase 7 [EC:2.7.11.25]	K04427	coding
adi_v1.15894	0	0	2	5	12	6		adi_v1.22867	2.33333	Q1	U4/U6.U5 tri-snRNP component SNU23	K12848	coding		XLOC_008031	1.33333	Q1	cell division cycle 20-like protein 1, cofactor of APC complex	K03364	coding
adi_v1.07659	0	0	0	5	4	0		adi_v1.15328	2.33333	Q1	pre-mRNA-splicing factor RBM22/SLT11	K12872	coding		XLOC_009070	1.33333	Q1	exodeoxyribonuclease (lambda-induced) [EC:3.1.11.3]	K01143	coding
adi_v1.12277	4	4	4	4	1	5		XLOC_002820	2.33333	Q1	splicing factor, arginine/serine-rich 16	K13168	coding		XLOC_009250	1.33333	Q1	SH3 domain protein	K07184	coding
adi_v1.12274	36	38	32	19	17	15		adi_v1.01046	2.33333	Q1	Niemann-Pick C2 protein	K13443	coding		XLOC_009303	1.33333	Q1	nucleoprotein TPR	K09291	coding
adi_v1.12275	34	30	32	22	12	15		adi_v1.20054	2.33333	Q1	serpin B	K13963	coding		XLOC_009588	1.33333	Q1	small acid-soluble spore protein P (minor)	K06433	coding
XLOC_010579	2	3	2	18	20	27		adi_v1.05131	2.33333	Q1	energy-converting hydrogenase A subunit J	K14101	coding		XLOC_010130	1.33333	Q1	P2X purinoceptor 7	K05220	coding
XLOC_010573	0	0	0	0	0	0		XLOC_010524	2.33333	Q1	nucleoporin-like protein 2	K14321	coding		XLOC_010419	1.33333	Q1	solute carrier family 38 (sodium-coupled neutral amino acid transporter), member 2	K14207	coding
XLOC_010571	0	0	0	7	4	12		adi_v1.04749	2.33333	Q1	brassinosteroid resistant 1/2	K14503	coding		XLOC_010585	1.33333	Q1	c-opsin	K04256	coding
XLOC_010577	0	0	0	8	0	4		adi_v1.08194	2.33333	Q1	mediator of RNA polymerase II transcription subunit 12, fungi type	K15163	coding		XLOC_011875	1.33333	Q1	DNA-directed RNA polymerase I subunit RPA49	K03005	coding
XLOC_010576	0	0	0	17	9	10		adi_v1.15389	2.33333	Q1	TATA-binding protein-associated factor [EC:3.6.4.-]	K15192	coding		XLOC_021776	1.33333	Q1	adiponectin receptor	K07297	coding
XLOC_010575	0	0	0	7	1	9		adi_v1.03005	2.33333	Q1	#N/A	#N/A	coding		XLOC_024675	1.33333	Q1	OTU domain-containing protein 3	K13717	coding
XLOC_010574	1	1	1	0	5	2		adi_v1.03165	2.33333	Q1	#N/A	#N/A	coding		adi_v1.00005	1.33333	Q1	#N/A	#N/A	coding
XLOC_007087	12	13	20	3	1	1		adi_v1.03335	2.33333	Q1	#N/A	#N/A	coding		adi_v1.00302	1.33333	Q1	#N/A	#N/A	coding
XLOC_007086	7	6	2	0	0	1		adi_v1.07130	2.33333	Q1	#N/A	#N/A	coding		adi_v1.00641	1.33333	Q1	#N/A	#N/A	coding
XLOC_007085	3	0	2	0	0	0		adi_v1.08051	2.33333	Q1	#N/A	#N/A	coding		adi_v1.01151	1.33333	Q1	#N/A	#N/A	coding
XLOC_004269	0	2	0	1	0	0		adi_v1.08116	2.33333	Q1	#N/A	#N/A	coding		adi_v1.01256	1.33333	Q1	#N/A	#N/A	coding
adi_v1.03796	118	156	98	30	39	30		adi_v1.10513	2.33333	Q1	#N/A	#N/A	coding		adi_v1.02876	1.33333	Q1	#N/A	#N/A	coding
adi_v1.03795	422	449	561	422	274	407		adi_v1.11417	2.33333	Q1	#N/A	#N/A	coding		adi_v1.03093	1.33333	Q1	#N/A	#N/A	coding
XLOC_007080	4	2	3	0	0	0		adi_v1.11905	2.33333	Q1	#N/A	#N/A	coding		adi_v1.04112	1.33333	Q1	#N/A	#N/A	coding
adi_v1.06310	0	0	0	0	0	0		adi_v1.13364	2.33333	Q1	#N/A	#N/A	coding		adi_v1.05346	1.33333	Q1	#N/A	#N/A	coding
adi_v1.18341	52	52	33	22	18	30		adi_v1.14076	2.33333	Q1	#N/A	#N/A	coding		adi_v1.05446	1.33333	Q1	#N/A	#N/A	coding
XLOC_004266	0	0	0	5	10	9		adi_v1.17460	2.33333	Q1	#N/A	#N/A	coding		adi_v1.11961	1.33333	Q1	#N/A	#N/A	coding
adi_v1.06315	2	1	1	0	4	1		adi_v1.19650	2.33333	Q1	#N/A	#N/A	coding		adi_v1.12138	1.33333	Q1	#N/A	#N/A	coding
XLOC_007088	9	6	7	0	3	1		adi_v1.21133	2.33333	Q1	#N/A	#N/A	coding		adi_v1.12436	1.33333	Q1	#N/A	#N/A	coding
adi_v1.10487	28	35	29	99	72	128		XLOC_003237	2.33333	Q1	#N/A	#N/A	coding		adi_v1.12666	1.33333	Q1	#N/A	#N/A	coding
adi_v1.09467	58	41	70	49	33	55		XLOC_001125	2.33333	Q1	#N/A	#N/A	non-coding		adi_v1.13788	1.33333	Q1	#N/A	#N/A	coding
adi_v1.03372	60	64	105	26	25	26		XLOC_001626	2.33333	Q1	#N/A	#N/A	non-coding		adi_v1.17460	1.33333	Q1	#N/A	#N/A	coding
adi_v1.15366	2	4	1	4	1	6		XLOC_001651	2.33333	Q1	#N/A	#N/A	non-coding		adi_v1.21581	1.33333	Q1	#N/A	#N/A	coding
adi_v1.24434	59	94	52	61	64	60		XLOC_003695	2.33333	Q1	#N/A	#N/A	non-coding		adi_v1.22726	1.33333	Q1	#N/A	#N/A	coding
XLOC_009193	42	47	51	8	7	10		XLOC_003744	2.33333	Q1	#N/A	#N/A	non-coding		adi_v1.23543	1.33333	Q1	#N/A	#N/A	coding
adi_v1.01331	27	37	38	62	66	55		XLOC_004753	2.33333	Q1	#N/A	#N/A	non-coding		XLOC_000255	1.33333	Q1	#N/A	#N/A	non-coding
adi_v1.01330	0	0	0	3	1	5		XLOC_006289	2.33333	Q1	#N/A	#N/A	non-coding		XLOC_000384	1.33333	Q1	#N/A	#N/A	non-coding
adi_v1.01336	0	0	0	1	2	1		XLOC_006436	2.33333	Q1	#N/A	#N/A	non-coding		XLOC_000769	1.33333	Q1	#N/A	#N/A	non-coding
adi_v1.01335	0	0	0	13	7	9		XLOC_006505	2.33333	Q1	#N/A	#N/A	non-coding		XLOC_000785	1.33333	Q1	#N/A	#N/A	non-coding
XLOC_005020	0	0	0	2	5	8		XLOC_007584	2.33333	Q1	#N/A	#N/A	non-coding		XLOC_000924	1.33333	Q1	#N/A	#N/A	non-coding
adi_v1.23584	1	3	2	10	5	6		XLOC_008074	2.33333	Q1	#N/A	#N/A	non-coding		XLOC_001165	1.33333	Q1	#N/A	#N/A	non-coding
adi_v1.07409	90	78	78	19	14	38		XLOC_008732	2.33333	Q1	#N/A	#N/A	non-coding		XLOC_001249	1.33333	Q1	#N/A	#N/A	non-coding
XLOC_007015	0	0	0	0	0	0		XLOC_009499	2.33333	Q1	#N/A	#N/A	non-coding		XLOC_001415	1.33333	Q1	#N/A	#N/A	non-coding
adi_v1.07407	15	24	14	21	26	20		XLOC_009697	2.33333	Q1	#N/A	#N/A	non-coding		XLOC_002372	1.33333	Q1	#N/A	#N/A	non-coding
adi_v1.07406	0	0	0	1	0	0		XLOC_010579	2.33333	Q1	#N/A	#N/A	non-coding		XLOC_002444	1.33333	Q1	#N/A	#N/A	non-coding
adi_v1.07405	34	36	28	21	36	39		XLOC_010607	2.33333	Q1	#N/A	#N/A	non-coding		XLOC_003706	1.33333	Q1	#N/A	#N/A	non-coding
adi_v1.07404	37	56	52	47	33	65		XLOC_011630	2.33333	Q1	#N/A	#N/A	non-coding		XLOC_003760	1.33333	Q1	#N/A	#N/A	non-coding
adi_v1.07403	59	82	85	71	57	78		XLOC_011928	2.33333	Q1	#N/A	#N/A	non-coding		XLOC_004256	1.33333	Q1	#N/A	#N/A	non-coding
XLOC_018015	11	14	6	10	19	15		XLOC_011933	2.33333	Q1	#N/A	#N/A	non-coding		XLOC_004582	1.33333	Q1	#N/A	#N/A	non-coding
XLOC_007559	18	17	10	7	1	4		XLOC_012095	2.33333	Q1	#N/A	#N/A	non-coding		XLOC_004715	1.33333	Q1	#N/A	#N/A	non-coding
XLOC_007558	2	4	2	2	0	0		XLOC_012225	2.33333	Q1	#N/A	#N/A	non-coding		XLOC_004718	1.33333	Q1	#N/A	#N/A	non-coding
adi_v1.10133	0	1	0	27	20	21		XLOC_014092	2.33333	Q1	#N/A	#N/A	non-coding		XLOC_004771	1.33333	Q1	#N/A	#N/A	non-coding
adi_v1.22849	47	61	57	5	9	9		XLOC_014734	2.33333	Q1	#N/A	#N/A	non-coding		XLOC_005136	1.33333	Q1	#N/A	#N/A	non-coding
XLOC_007551	0	0	0	0	0	0		XLOC_014747	2.33333	Q1	#N/A	#N/A	non-coding		XLOC_005638	1.33333	Q1	#N/A	#N/A	non-coding
adi_v1.22840	0	0	0	0	0	0		XLOC_015166	2.33333	Q1	#N/A	#N/A	non-coding		XLOC_006752	1.33333	Q1	#N/A	#N/A	non-coding
adi_v1.24750	0	2	3	21	12	21		XLOC_016421	2.33333	Q1	#N/A	#N/A	non-coding		XLOC_006896	1.33333	Q1	#N/A	#N/A	non-coding
XLOC_007554	2	0	1	1	2	2		XLOC_016696	2.33333	Q1	#N/A	#N/A	non-coding		XLOC_006920	1.33333	Q1	#N/A	#N/A	non-coding
adi_v1.12823	26	39	25	46	40	59		XLOC_017184	2.33333	Q1	#N/A	#N/A	non-coding		XLOC_007172	1.33333	Q1	#N/A	#N/A	non-coding
adi_v1.23583	2	0	1	9	14	6		XLOC_017425	2.33333	Q1	#N/A	#N/A	non-coding		XLOC_007570	1.33333	Q1	#N/A	#N/A	non-coding
adi_v1.08579	2	6	8	6	1	3		XLOC_018476	2.33333	Q1	#N/A	#N/A	non-coding		XLOC_007836	1.33333	Q1	#N/A	#N/A	non-coding
XLOC_002691	0	1	0	0	1	1		XLOC_018629	2.33333	Q1	#N/A	#N/A	non-coding		XLOC_007935	1.33333	Q1	#N/A	#N/A	non-coding
XLOC_002690	1	2	3	6	0	3		XLOC_019007	2.33333	Q1	#N/A	#N/A	non-coding		XLOC_008265	1.33333	Q1	#N/A	#N/A	non-coding
XLOC_002693	1	0	0	0	1	0		XLOC_019433	2.33333	Q1	#N/A	#N/A	non-coding		XLOC_008328	1.33333	Q1	#N/A	#N/A	non-coding
XLOC_002692	4	3	6	40	39	30		XLOC_019627	2.33333	Q1	#N/A	#N/A	non-coding		XLOC_008438	1.33333	Q1	#N/A	#N/A	non-coding
XLOC_023462	2	3	3	2	1	2		XLOC_020551	2.33333	Q1	#N/A	#N/A	non-coding		XLOC_008566	1.33333	Q1	#N/A	#N/A	non-coding
XLOC_023465	227	279	230	24	30	30		XLOC_020784	2.33333	Q1	#N/A	#N/A	non-coding		XLOC_008732	1.33333	Q1	#N/A	#N/A	non-coding
adi_v1.05440	6	4	2	12	3	10		XLOC_021814	2.33333	Q1	#N/A	#N/A	non-coding		XLOC_009412	1.33333	Q1	#N/A	#N/A	non-coding
adi_v1.20733	90	100	85	588	449	534		XLOC_023132	2.33333	Q1	#N/A	#N/A	non-coding		XLOC_009498	1.33333	Q1	#N/A	#N/A	non-coding
adi_v1.14725	22	13	21	177	76	156		XLOC_023896	2.33333	Q1	#N/A	#N/A	non-coding		XLOC_009719	1.33333	Q1	#N/A	#N/A	non-coding
adi_v1.20736	0	0	0	95	74	79		XLOC_024667	2.33333	Q1	#N/A	#N/A	non-coding		XLOC_011840	1.33333	Q1	#N/A	#N/A	non-coding
XLOC_024588	0	0	0	1	1	3		XLOC_024896	2.33333	Q1	#N/A	#N/A	non-coding		XLOC_011944	1.33333	Q1	#N/A	#N/A	non-coding
adi_v1.15473	3	7	2	0	1	7		adi_v1.23403	2.66667	Q1	NA	K00258	coding		XLOC_012119	1.33333	Q1	#N/A	#N/A	non-coding
adi_v1.20735	0	0	0	12	11	9		adi_v1.09214	2.66667	Q1	sarcosine dehydrogenase [EC:1.5.8.3]	K00314	coding		XLOC_012582	1.33333	Q1	#N/A	#N/A	non-coding
XLOC_010102	7	8	19	4	1	0		adi_v1.07181	2.66667	Q1	prolyl 4-hydroxylase [EC:1.14.11.2]	K00472	coding		XLOC_012734	1.33333	Q1	#N/A	#N/A	non-coding
XLOC_015420	0	2	1	0	1	1		adi_v1.08234	2.66667	Q1	kynurenine---oxoglutarate transaminase / cysteine-S-conjugate beta-lyase / glutamine---phenylpyruvate transaminase [EC:2.6.1.7 4.4.1.13 2.6.1.64]	K00816	coding		XLOC_013244	1.33333	Q1	#N/A	#N/A	non-coding
adi_v1.10488	0	1	0	0	1	0		adi_v1.19425	2.66667	Q1	phosphatidylglycerophosphatase B [EC:3.1.3.27]	K01096	coding		XLOC_014099	1.33333	Q1	#N/A	#N/A	non-coding
XLOC_015426	23	20	20	56	47	57		adi_v1.23940	2.66667	Q1	micrococcal nuclease [EC:3.1.31.1]	K01174	coding		XLOC_014124	1.33333	Q1	#N/A	#N/A	non-coding
XLOC_024203	0	0	0	2	3	4		adi_v1.01393	2.66667	Q1	K+-transporting ATPase ATPase F chain	K01545	coding		XLOC_014302	1.33333	Q1	#N/A	#N/A	non-coding
XLOC_015424	4	3	5	3	1	0		adi_v1.03931	2.66667	Q1	steroid delta-isomerase [EC:5.3.3.1]	K01822	coding		XLOC_014988	1.33333	Q1	#N/A	#N/A	non-coding
XLOC_015425	0	0	0	0	0	0		adi_v1.11378	2.66667	Q1	phenylacetate-CoA ligase [EC:6.2.1.30]	K01912	coding		XLOC_015165	1.33333	Q1	#N/A	#N/A	non-coding
adi_v1.13055	251	202	314	171	66	136		adi_v1.04784	2.66667	Q1	branched-chain amino acid transport system permease protein	K01998	coding		XLOC_016334	1.33333	Q1	#N/A	#N/A	non-coding
adi_v1.13054	15	23	14	20	28	23		adi_v1.11757	2.66667	Q1	apoptotic protease-activating factor	K02084	coding		XLOC_016342	1.33333	Q1	#N/A	#N/A	non-coding
adi_v1.13052	1	1	1	9	11	11		adi_v1.01264	2.66667	Q1	F-type H+-transporting ATPase subunit 6 [EC:3.6.3.14]	K02131	coding		XLOC_016721	1.33333	Q1	#N/A	#N/A	non-coding
XLOC_020045	42	62	36	1	5	2		adi_v1.17123	2.66667	Q1	FAS-associated death domain protein	K02373	coding		XLOC_016819	1.33333	Q1	#N/A	#N/A	non-coding
adi_v1.15286	183	243	211	22	27	34		adi_v1.10277	2.66667	Q1	flagellar protein FlbB	K02383	coding		XLOC_016855	1.33333	Q1	#N/A	#N/A	non-coding
adi_v1.09885	17	24	22	7	7	6		adi_v1.09806	2.66667	Q1	nerve growth factor receptor (TNFR superfamily member 16)	K02583	coding		XLOC_017783	1.33333	Q1	#N/A	#N/A	non-coding
adi_v1.13059	65	81	70	70	74	104		adi_v1.17812	2.66667	Q1	nitrogen regulatory protein PII 1	K02589	coding		XLOC_017810	1.33333	Q1	#N/A	#N/A	non-coding
adi_v1.13058	492	561	534	258	224	241		adi_v1.22926	2.66667	Q1	large subunit ribosomal protein L27	K02899	coding		XLOC_017976	1.33333	Q1	#N/A	#N/A	non-coding
XLOC_020042	5	7	12	2	1	2		adi_v1.12253	2.66667	Q1	DNA-directed RNA polymerase subunit P [EC:2.7.7.6]	K03059	coding		XLOC_018221	1.33333	Q1	#N/A	#N/A	non-coding
adi_v1.14722	4	1	10	2	4	5		adi_v1.01740	2.66667	Q1	TNF receptor-associated factor 6	K03175	coding		XLOC_018293	1.33333	Q1	#N/A	#N/A	non-coding
adi_v1.18332	14	18	18	8	7	4		adi_v1.07113	2.66667	Q1	solute:Na+ symporter, SSS family	K03307	coding		XLOC_018507	1.33333	Q1	#N/A	#N/A	non-coding
adi_v1.09463	54	49	50	13	10	16		adi_v1.03704	2.66667	Q1	anaphase-promoting complex subunit 8	K03355	coding		XLOC_019138	1.33333	Q1	#N/A	#N/A	non-coding
adi_v1.08282	1	0	0	1	1	1		adi_v1.17189	2.66667	Q1	RNA polymerase-associated protein	K03599	coding		XLOC_021314	1.33333	Q1	#N/A	#N/A	non-coding
XLOC_017102	0	0	0	0	0	0		adi_v1.03058	2.66667	Q1	DNA helicase IV [EC:3.6.4.12]	K03658	coding		XLOC_021715	1.33333	Q1	#N/A	#N/A	non-coding
adi_v1.01287	1	1	2	1	0	0		XLOC_014930	2.66667	Q1	tyrosine-specific transport protein	K03834	coding		XLOC_021826	1.33333	Q1	#N/A	#N/A	non-coding
XLOC_022752	2	2	2	1	1	6		adi_v1.18087	2.66667	Q1	adrenergic receptor alpha-1B	K04136	coding		XLOC_022353	1.33333	Q1	#N/A	#N/A	non-coding
adi_v1.01286	2	0	0	4	3	1		XLOC_011599	2.66667	Q1	follicle stimulating hormone receptor	K04247	coding		XLOC_023324	1.33333	Q1	#N/A	#N/A	non-coding
adi_v1.15287	1	2	4	1	1	0		adi_v1.10237	2.66667	Q1	fibroblast growth factor	K04358	coding		XLOC_023891	1.33333	Q1	#N/A	#N/A	non-coding
adi_v1.08284	277	278	321	117	112	147		adi_v1.06772	2.66667	Q1	cadherin EGF LAG seven-pass G-type receptor 1	K04600	coding		XLOC_024089	1.33333	Q1	#N/A	#N/A	non-coding
adi_v1.22150	51	31	54	27	26	33		adi_v1.08033	2.66667	Q1	TGF-beta receptor type-1 [EC:2.7.11.30]	K04674	coding		XLOC_024133	1.33333	Q1	#N/A	#N/A	non-coding
adi_v1.14723	1	0	0	6	4	4		adi_v1.09194	2.66667	Q1	myeloid differentiation primary response protein MyD88	K04729	coding		XLOC_024303	1.33333	Q1	#N/A	#N/A	non-coding
XLOC_018792	0	0	0	2	2	2		adi_v1.21470	2.66667	Q1	cyclic nucleotide gated channel alpha 4	K04951	coding		XLOC_024465	1.33333	Q1	#N/A	#N/A	non-coding
adi_v1.05144	80	101	65	36	31	37		adi_v1.09062	2.66667	Q1	transient receptor potential cation channel subfamily C member 4	K04967	coding		XLOC_024895	1.33333	Q1	#N/A	#N/A	non-coding
adi_v1.05145	0	0	0	0	0	0		adi_v1.01096	2.66667	Q1	solute carrier family 6 (neurotransmitter transporter, GABA) member 1	K05034	coding		XLOC_024916	1.33333	Q1	#N/A	#N/A	non-coding
adi_v1.05146	11	20	25	2	2	0		adi_v1.17532	2.66667	Q1	discoidin domain receptor family member 1 [EC:2.7.10.1]	K05124	coding		XLOC_024919	1.33333	Q1	#N/A	#N/A	non-coding
adi_v1.05147	108	98	152	43	30	50		XLOC_018233	2.66667	Q1	NCK-associated protein 1	K05750	coding		adi_v1.00165	1.66667	Q1	tetrahydromethanopterin S-methyltransferase subunit G [EC:2.1.1.86]	K00583	coding
adi_v1.05140	0	0	0	1	1	0		adi_v1.03628	2.66667	Q1	suppressor of fused	K06229	coding		adi_v1.00270	1.66667	Q1	werner syndrome ATP-dependent helicase [EC:3.6.4.12]	K10900	coding
adi_v1.05142	6	1	3	14	12	14		adi_v1.09456	2.66667	Q1	prominin 1	K06532	coding		adi_v1.01054	1.66667	Q1	proto-oncogene tyrosine-protein kinase Met [EC:2.7.10.1]	K05099	coding
adi_v1.05143	57	59	56	87	78	132		adi_v1.00487	2.66667	Q1	Down syndrome cell adhesion molecule-like protein 1	K06768	coding		adi_v1.01097	1.66667	Q1	G protein-coupled receptor 133	K08465	coding
XLOC_009463	2	0	2	1	1	3		adi_v1.06553	2.66667	Q1	receptor-type tyrosine-protein phosphatase delta [EC:3.1.3.48]	K06777	coding		adi_v1.01277	1.66667	Q1	transglutaminase 1 [EC:2.3.2.13]	K05619	coding
XLOC_009460	1	0	0	1	0	0		adi_v1.10216	2.66667	Q1	receptor-type tyrosine-protein phosphatase delta [EC:3.1.3.48]	K06777	coding		adi_v1.01585	1.66667	Q1	formyl-CoA transferase [EC:2.8.3.16]	K07749	coding
adi_v1.05148	150	242	215	154	146	203		adi_v1.14282	2.66667	Q1	NA	K06997	coding		adi_v1.02027	1.66667	Q1	DNA repair/transcription protein MET18/MMS19	K15075	coding
adi_v1.05149	26	36	39	35	22	30		adi_v1.10128	2.66667	Q1	zinc transporter, ZIP family	K07238	coding		adi_v1.02166	1.66667	Q1	phycocyanin-associated, rod	K02287	coding
XLOC_009464	5	2	0	11	11	18		adi_v1.07818	2.66667	Q1	putative endonuclease	K07461	coding		adi_v1.02396	1.66667	Q1	flagellar M-ring protein FliF	K02409	coding
adi_v1.09771	263	354	269	134	121	212		adi_v1.02586	2.66667	Q1	two-component system, NarL family, response regulator DevR	K07695	coding		adi_v1.02406	1.66667	Q1	carbamoyl-phosphate synthase [EC:6.3.5.5]	K01954	coding
adi_v1.01281	6	5	11	10	7	14		adi_v1.12853	2.66667	Q1	homeobox protein Nkx-2.2	K08029	coding		adi_v1.02836	1.66667	Q1	collagen, type IX, alpha	K08131	coding
adi_v1.24376	0	2	0	0	2	1		adi_v1.02626	2.66667	Q1	NA	K08201	coding		adi_v1.02859	1.66667	Q1	TNF receptor-associated factor 6	K03175	coding
adi_v1.05445	5	4	5	12	6	6		adi_v1.08293	2.66667	Q1	serine/threonine-protein kinase ULK/ATG1 [EC:2.7.11.1]	K08269	coding		adi_v1.03190	1.66667	Q1	histone-lysine N-methyltransferase SETD7 [EC:2.1.1.43]	K11431	coding
adi_v1.14720	6	3	5	13	6	11		XLOC_024222	2.66667	Q1	autophagy-related protein 12	K08336	coding		adi_v1.03327	1.66667	Q1	solute carrier organic anion transporter family, member 1A	K03460	coding
XLOC_024929	0	0	0	74	73	84		adi_v1.18253	2.66667	Q1	SEC22 vesicle trafficking protein A/C	K08520	coding		adi_v1.03347	1.66667	Q1	conserved hypothetical protein	K05812	coding
adi_v1.04813	60	91	74	12	12	8		XLOC_013206	2.66667	Q1	nuclear receptor subfamily 2 group E member 1	K08545	coding		adi_v1.03804	1.66667	Q1	coagulation factor VIII	K03899	coding
adi_v1.02119	23	35	32	29	27	30		adi_v1.10726	2.66667	Q1	leucine-rich repeat kinase 2 [EC:2.7.11.1]	K08844	coding		adi_v1.03846	1.66667	Q1	E3 ubiquitin-protein ligase RAD18 [EC:6.3.2.19]	K10627	coding
adi_v1.04814	5	5	11	5	3	2		adi_v1.23263	2.66667	Q1	NIMA (never in mitosis gene a)-related kinase [EC:2.7.11.1]	K08857	coding		adi_v1.04187	1.66667	Q1	anaplastic lymphoma kinase [EC:2.7.10.1]	K05119	coding
adi_v1.02112	593	718	705	54	29	69		XLOC_009582	2.66667	Q1	cellular nucleic acid-binding protein	K09250	coding		adi_v1.04386	1.66667	Q1	dipeptidyl aminopeptidase [EC:3.4.14.-]	K01282	coding
adi_v1.02110	52	52	44	125	160	150		adi_v1.00553	2.66667	Q1	NF-kappa-B inhibitor-like protein 2	K09257	coding		adi_v1.04628	1.66667	Q1	F-box and leucine-rich repeat protein 2/20	K10268	coding
XLOC_000023	2	5	2	0	1	0		adi_v1.14265	2.66667	Q1	ficolin	K10104	coding		adi_v1.04843	1.66667	Q1	diacylglycerol O-acyltransferase [EC:2.3.1.20]	K00635	coding
adi_v1.02117	28	34	22	3	5	14		adi_v1.20645	2.66667	Q1	dynein heavy chain 1, cytosolic	K10413	coding		adi_v1.05610	1.66667	Q1	PAX-interacting protein 1	K14972	coding
adi_v1.02115	2	2	2	0	1	1		adi_v1.10242	2.66667	Q1	E3 ubiquitin-protein ligase RNF128 [EC:6.3.2.19]	K10629	coding		adi_v1.06118	1.66667	Q1	dally	K02306	coding
adi_v1.10124	30	25	28	16	18	17		adi_v1.17226	2.66667	Q1	E3 ubiquitin-protein ligase mind-bomb [EC:6.3.2.19]	K10645	coding		adi_v1.06247	1.66667	Q1	CCR4-NOT transcription complex subunit 3	K12580	coding
adi_v1.10125	51	60	42	292	277	330		adi_v1.02422	2.66667	Q1	tankyrase [EC:2.4.2.30]	K10799	coding		adi_v1.06280	1.66667	Q1	ribonuclease III [EC:3.1.26.3]	K03685	coding
adi_v1.10126	6	1	2	34	34	25		adi_v1.18281	2.66667	Q1	centromere/kinetochore protein ZW10	K11578	coding		adi_v1.06727	1.66667	Q1	CD22 antigen	K06467	coding
adi_v1.10127	4	10	2	1	0	1		adi_v1.20107	2.66667	Q1	shugoshin-like 2	K11581	coding		adi_v1.06781	1.66667	Q1	Niemann-Pick C2 protein	K13443	coding
adi_v1.10120	0	1	0	1	0	1		adi_v1.18718	2.66667	Q1	nuclear receptor interaction protein	K11795	coding		adi_v1.07846	1.66667	Q1	dolichyl-phosphate-mannose-protein mannosyltransferase [EC:2.4.1.109]	K00728	coding
adi_v1.06982	134	190	117	43	31	39		adi_v1.24287	2.66667	Q1	STAM-binding protein [EC:3.1.2.15]	K11866	coding		adi_v1.07938	1.66667	Q1	tyrosine-protein phosphatase non-receptor type 11 [EC:3.1.3.48]	K07293	coding
adi_v1.10123	0	0	0	3	5	1		adi_v1.08286	2.66667	Q1	adenylyltransferase and sulfurtransferase	K11996	coding		adi_v1.08335	1.66667	Q1	tartrate-resistant acid phosphatase type 5 [EC:3.1.3.2]	K14379	coding
adi_v1.05444	37	60	54	3	3	8		adi_v1.18788	2.66667	Q1	adenylyltransferase and sulfurtransferase	K11996	coding		adi_v1.08423	1.66667	Q1	HIV-1 Vpr-binding protein	K11789	coding
adi_v1.14721	1	0	0	10	8	10		adi_v1.00274	2.66667	Q1	Arf-GAP with coiled-coil, ANK repeat and PH domain-containing protein	K12489	coding		adi_v1.08727	1.66667	Q1	acetyl-CoA carboxylase / biotin carboxylase [EC:6.4.1.2 6.3.4.14]	K11262	coding
adi_v1.23200	1	0	0	4	1	3		adi_v1.11947	2.66667	Q1	aminobenzoyl-glutamate utilization protein B	K12941	coding		adi_v1.08897	1.66667	Q1	tankyrase [EC:2.4.2.30]	K10799	coding
adi_v1.10128	2	4	2	13	11	20		adi_v1.03620	2.66667	Q1	UDP-glucose:O-linked fucose beta-1,3-glucosyltransferase [EC:2.4.1.-]	K13675	coding		adi_v1.09028	1.66667	Q1	pathogenesis-related protein 1	K13449	coding
adi_v1.10129	89	98	80	51	36	56		adi_v1.07865	2.66667	Q1	abhydrolase domain-containing protein 14	K13706	coding		adi_v1.09411	1.66667	Q1	kinesin family member 4/7/21/27	K10395	coding
adi_v1.10658	22	20	27	9	5	16		adi_v1.22937	2.66667	Q1	mitotic spindle assembly checkpoint protein MAD2B	K13728	coding		adi_v1.09527	1.66667	Q1	chondroitin sulfate N-acetylgalactosaminyltransferase 1/2 [EC:2.4.1.174 2.4.1.175]	K00746	coding
adi_v1.10659	120	129	109	118	97	155		adi_v1.24279	2.66667	Q1	nuclear pore complex protein Nup188	K14311	coding		adi_v1.09766	1.66667	Q1	collagen, type I/II/III/V/XI/XXIV/XXVII, alpha	K06236	coding
adi_v1.05492	15	28	16	6	6	15		adi_v1.08335	2.66667	Q1	tartrate-resistant acid phosphatase type 5 [EC:3.1.3.2]	K14379	coding		adi_v1.10069	1.66667	Q1	cell division protein FtsL	K03586	coding
adi_v1.05493	47	59	81	16	8	21		adi_v1.22572	2.66667	Q1	cleavage and polyadenylation specificity factor subunit 1	K14401	coding		adi_v1.10494	1.66667	Q1	myosin V	K10357	coding
adi_v1.05490	102	99	89	57	56	64		adi_v1.05305	2.66667	Q1	RNA-binding protein Musashi	K14411	coding		adi_v1.10582	1.66667	Q1	NAD(P) transhydrogenase subunit beta [EC:1.6.1.2]	K00325	coding
adi_v1.05363	0	0	0	34	30	33		adi_v1.10922	2.66667	Q1	rRNA biogenesis protein RRP5	K14792	coding		adi_v1.11003	1.66667	Q1	leucyl aminopeptidase [EC:3.4.11.1]	K01255	coding
adi_v1.05364	6	3	8	2	0	3		adi_v1.01033	2.66667	Q1	mediator of RNA polymerase II transcription subunit 16	K15159	coding		adi_v1.11144	1.66667	Q1	regulator of vacuolar morphogenesis	K08502	coding
adi_v1.01289	24	5	26	13	3	15		adi_v1.00587	2.66667	Q1	#N/A	#N/A	coding		adi_v1.11226	1.66667	Q1	alanine adding enzyme [EC:2.3.2.-]	K12554	coding
adi_v1.05366	109	149	108	56	62	72		adi_v1.00792	2.66667	Q1	#N/A	#N/A	coding		adi_v1.11472	1.66667	Q1	starch synthase [EC:2.4.1.21]	K00703	coding
adi_v1.05367	144	144	142	39	16	47		adi_v1.00952	2.66667	Q1	#N/A	#N/A	coding		adi_v1.11864	1.66667	Q1	E3 ubiquitin-protein ligase Mdm2 [EC:6.3.2.19]	K06643	coding
adi_v1.05368	0	0	0	2	1	2		adi_v1.04681	2.66667	Q1	#N/A	#N/A	coding		adi_v1.12018	1.66667	Q1	TolB protein	K03641	coding
adi_v1.05369	31	36	37	0	1	1		adi_v1.04998	2.66667	Q1	#N/A	#N/A	coding		adi_v1.12126	1.66667	Q1	delta	K06051	coding
adi_v1.01288	37	32	55	36	21	35		adi_v1.05775	2.66667	Q1	#N/A	#N/A	coding		adi_v1.12127	1.66667	Q1	collagen, type IV, alpha	K06237	coding
adi_v1.06940	55	58	42	20	7	15		adi_v1.06503	2.66667	Q1	#N/A	#N/A	coding		adi_v1.12479	1.66667	Q1	methyl-accepting chemotaxis protein PixJ	K11525	coding
adi_v1.16984	145	191	154	188	122	190		adi_v1.06670	2.66667	Q1	#N/A	#N/A	coding		adi_v1.13251	1.66667	Q1	WD repeat-containing protein 21A	K11799	coding
adi_v1.18873	9	15	4	251	231	309		adi_v1.07496	2.66667	Q1	#N/A	#N/A	coding		adi_v1.13521	1.66667	Q1	ATP-dependent RNA helicase DDX35 [EC:3.6.4.13]	K13117	coding
adi_v1.16986	0	0	3	15	12	25		adi_v1.08599	2.66667	Q1	#N/A	#N/A	coding		adi_v1.13558	1.66667	Q1	Ras-related protein Rab-2A	K07877	coding
adi_v1.18876	0	0	0	26	34	34		adi_v1.09311	2.66667	Q1	#N/A	#N/A	coding		adi_v1.14378	1.66667	Q1	bile-salt sulfotransferase [EC:2.8.2.14]	K11822	coding
adi_v1.16981	21	25	18	12	15	24		adi_v1.09667	2.66667	Q1	#N/A	#N/A	coding		adi_v1.14490	1.66667	Q1	cell wall integrity and stress response component	K11244	coding
adi_v1.18874	4	9	4	32	32	39		adi_v1.09822	2.66667	Q1	#N/A	#N/A	coding		adi_v1.14613	1.66667	Q1	5-formyltetrahydrofolate cyclo-ligase [EC:6.3.3.2]	K01934	coding
adi_v1.18875	1	0	0	2	0	4		adi_v1.10860	2.66667	Q1	#N/A	#N/A	coding		adi_v1.14756	1.66667	Q1	NA	K06997	coding
adi_v1.19485	56	58	65	79	46	80		adi_v1.12167	2.66667	Q1	#N/A	#N/A	coding		adi_v1.14771	1.66667	Q1	signal recognition particle receptor subunit alpha	K13431	coding
XLOC_004859	12	21	6	52	32	32		adi_v1.12751	2.66667	Q1	#N/A	#N/A	coding		adi_v1.14883	1.66667	Q1	kinesin family member 15	K10400	coding
XLOC_004858	0	0	0	0	0	1		adi_v1.12801	2.66667	Q1	#N/A	#N/A	coding		adi_v1.15253	1.66667	Q1	anaphase-promoting complex subunit 4	K03351	coding
adi_v1.18763	0	0	0	0	0	0		adi_v1.13718	2.66667	Q1	#N/A	#N/A	coding		adi_v1.15298	1.66667	Q1	von Willebrand factor	K03900	coding
adi_v1.12991	19	19	32	18	12	19		adi_v1.14900	2.66667	Q1	#N/A	#N/A	coding		adi_v1.15389	1.66667	Q1	TATA-binding protein-associated factor [EC:3.6.4.-]	K15192	coding
XLOC_021313	0	0	0	19	21	18		adi_v1.19018	2.66667	Q1	#N/A	#N/A	coding		adi_v1.15469	1.66667	Q1	NADH dehydrogenase (ubiquinone) 1 alpha subcomplex subunit 8	K03952	coding
XLOC_021312	0	0	0	30	17	18		adi_v1.20067	2.66667	Q1	#N/A	#N/A	coding		adi_v1.15504	1.66667	Q1	putative tricarboxylic transport membrane protein	K07794	coding
XLOC_021317	0	0	0	1	0	0		adi_v1.24048	2.66667	Q1	#N/A	#N/A	coding		adi_v1.15620	1.66667	Q1	apoptotic protease-activating factor	K02084	coding
XLOC_021315	44	39	52	10	9	14		XLOC_000143	2.66667	Q1	#N/A	#N/A	non-coding		adi_v1.16015	1.66667	Q1	BTB/POZ domain-containing protein 3/6	K10478	coding
XLOC_021314	0	0	0	1	2	1		XLOC_000248	2.66667	Q1	#N/A	#N/A	non-coding		adi_v1.16240	1.66667	Q1	exonuclease 1 [EC:3.1.-.-]	K10746	coding
adi_v1.17329	0	3	0	5	4	6		XLOC_000636	2.66667	Q1	#N/A	#N/A	non-coding		adi_v1.16276	1.66667	Q1	GTPase KRas	K07827	coding
XLOC_016422	6	13	5	1	1	1		XLOC_001497	2.66667	Q1	#N/A	#N/A	non-coding		adi_v1.16426	1.66667	Q1	polycomb group RING finger protein 2	K11460	coding
XLOC_016353	0	2	0	1	0	0		XLOC_001501	2.66667	Q1	#N/A	#N/A	non-coding		adi_v1.16836	1.66667	Q1	Antp family, other	K09311	coding
XLOC_016420	5	4	2	39	44	60		XLOC_002153	2.66667	Q1	#N/A	#N/A	non-coding		adi_v1.17068	1.66667	Q1	myo-inositol 2-dehydrogenase [EC:1.1.1.18]	K00010	coding
XLOC_016355	0	0	0	0	0	0		XLOC_002597	2.66667	Q1	#N/A	#N/A	non-coding		adi_v1.17181	1.66667	Q1	proto-oncogene tyrosine-protein kinase Ret [EC:2.7.10.1]	K05126	coding
XLOC_016354	5	6	5	7	11	9		XLOC_002687	2.66667	Q1	#N/A	#N/A	non-coding		adi_v1.17599	1.66667	Q1	enoyl-CoA hydratase [EC:4.2.1.17]	K07511	coding
XLOC_016425	5	9	11	18	14	17		XLOC_003490	2.66667	Q1	#N/A	#N/A	non-coding		adi_v1.17967	1.66667	Q1	tripartite motif-containing protein 2/3	K11997	coding
XLOC_010811	2	5	4	0	1	0		XLOC_004050	2.66667	Q1	#N/A	#N/A	non-coding		adi_v1.18070	1.66667	Q1	kelch-like protein 24/35	K10461	coding
adi_v1.11947	1	3	4	1	0	2		XLOC_004333	2.66667	Q1	#N/A	#N/A	non-coding		adi_v1.18600	1.66667	Q1	cellular nucleic acid-binding protein	K09250	coding
XLOC_010814	0	0	0	0	0	0		XLOC_004551	2.66667	Q1	#N/A	#N/A	non-coding		adi_v1.18931	1.66667	Q1	alpha-1,6-mannosyltransferase [EC:2.4.1.260]	K03847	coding
XLOC_010815	0	0	1	18	12	9		XLOC_004745	2.66667	Q1	#N/A	#N/A	non-coding		adi_v1.19346	1.66667	Q1	G patch domain and KOW motifs-containing protein	K13101	coding
adi_v1.21989	350	365	391	314	248	276		XLOC_005277	2.66667	Q1	#N/A	#N/A	non-coding		adi_v1.19918	1.66667	Q1	NA	K07027	coding
adi_v1.09040	0	0	0	7	3	11		XLOC_005379	2.66667	Q1	#N/A	#N/A	non-coding		adi_v1.20415	1.66667	Q1	regulator of chromosome condensation	K11493	coding
XLOC_001649	0	0	0	7	7	8		XLOC_006177	2.66667	Q1	#N/A	#N/A	non-coding		adi_v1.20636	1.66667	Q1	FAD synthetase [EC:2.7.7.2]	K00953	coding
XLOC_023802	2	1	1	0	0	0		XLOC_006819	2.66667	Q1	#N/A	#N/A	non-coding		adi_v1.20738	1.66667	Q1	calcium homeostasis endoplasmic reticulum protein	K12841	coding
adi_v1.21322	8	18	13	171	79	129		XLOC_007558	2.66667	Q1	#N/A	#N/A	non-coding		adi_v1.21922	1.66667	Q1	TNF receptor-associated factor 2	K03173	coding
adi_v1.20998	14	8	12	8	3	1		XLOC_007705	2.66667	Q1	#N/A	#N/A	non-coding		adi_v1.22565	1.66667	Q1	protein CASC5	K11542	coding
XLOC_023809	2	2	2	1	3	4		XLOC_008015	2.66667	Q1	#N/A	#N/A	non-coding		adi_v1.22704	1.66667	Q1	collagen, type IV, alpha	K06237	coding
XLOC_023808	36	38	38	16	16	12		XLOC_008327	2.66667	Q1	#N/A	#N/A	non-coding		adi_v1.23072	1.66667	Q1	large subunit ribosomal protein L17	K02879	coding
adi_v1.10840	23	34	32	18	13	23		XLOC_008909	2.66667	Q1	#N/A	#N/A	non-coding		adi_v1.23334	1.66667	Q1	F-box protein 42	K10317	coding
adi_v1.11946	23	26	22	16	7	15		XLOC_009826	2.66667	Q1	#N/A	#N/A	non-coding		adi_v1.23357	1.66667	Q1	glycine N-methyltransferase [EC:2.1.1.20]	K00552	coding
adi_v1.24492	0	0	0	0	1	0		XLOC_009928	2.66667	Q1	#N/A	#N/A	non-coding		adi_v1.23382	1.66667	Q1	transcription factor E2F3	K06620	coding
adi_v1.24201	2	1	3	38	39	54		XLOC_010600	2.66667	Q1	#N/A	#N/A	non-coding		adi_v1.23553	1.66667	Q1	alpha-1,2-mannosyltransferase [EC:2.4.1.259 2.4.1.261]	K03846	coding
adi_v1.15512	8	9	6	35	37	46		XLOC_010634	2.66667	Q1	#N/A	#N/A	non-coding		adi_v1.24164	1.66667	Q1	protein-disulfide reductase (glutathione) [EC:1.8.4.2]	K05360	coding
adi_v1.17589	141	159	166	129	117	119		XLOC_010893	2.66667	Q1	#N/A	#N/A	non-coding		adi_v1.24592	1.66667	Q1	DNA repair protein XRS2	K10868	coding
adi_v1.21776	1	0	1	0	2	2		XLOC_011312	2.66667	Q1	#N/A	#N/A	non-coding		XLOC_002589	1.66667	Q1	mitogen-activated protein kinase kinase kinase 1 [EC:2.7.11.25]	K04416	coding
adi_v1.23412	356	344	521	371	235	334		XLOC_011554	2.66667	Q1	#N/A	#N/A	non-coding		XLOC_006419	1.66667	Q1	SprT-like protein	K03095	coding
adi_v1.23410	32	62	45	28	37	43		XLOC_011757	2.66667	Q1	#N/A	#N/A	non-coding		XLOC_007554	1.66667	Q1	estrone sulfotransferase [EC:2.8.2.4]	K01016	coding
adi_v1.23411	0	0	0	1	1	1		XLOC_012063	2.66667	Q1	#N/A	#N/A	non-coding		XLOC_009666	1.66667	Q1	potassium channel subfamily K member 9	K04919	coding
adi_v1.23416	32	35	41	21	12	15		XLOC_012737	2.66667	Q1	#N/A	#N/A	non-coding		XLOC_009795	1.66667	Q1	P2X purinoceptor 7	K05220	coding
adi_v1.23417	1	1	0	12	7	15		XLOC_012978	2.66667	Q1	#N/A	#N/A	non-coding		XLOC_010493	1.66667	Q1	transient receptor potential cation channel subfamily M member 6 [EC:2.7.11.1]	K04981	coding
adi_v1.23415	0	1	1	157	66	120		XLOC_013038	2.66667	Q1	#N/A	#N/A	non-coding		XLOC_010524	1.66667	Q1	nucleoporin-like protein 2	K14321	coding
adi_v1.10139	9	9	15	36	19	22		XLOC_013164	2.66667	Q1	#N/A	#N/A	non-coding		XLOC_010586	1.66667	Q1	ficolin	K10104	coding
adi_v1.11295	99	137	119	89	69	92		XLOC_013347	2.66667	Q1	#N/A	#N/A	non-coding		XLOC_010645	1.66667	Q1	ATP-dependent DNA helicase PIF1 [EC:3.6.4.12]	K15255	coding
adi_v1.11294	19	40	29	47	33	30		XLOC_013427	2.66667	Q1	#N/A	#N/A	non-coding		XLOC_011068	1.66667	Q1	anaphase-promoting complex subunit 6	K03353	coding
adi_v1.11297	11	9	8	50	31	48		XLOC_013561	2.66667	Q1	#N/A	#N/A	non-coding		XLOC_011388	1.66667	Q1	nicotinamide phosphoribosyltransferase [EC:2.4.2.12]	K03462	coding
adi_v1.11296	5	4	7	35	26	28		XLOC_014933	2.66667	Q1	#N/A	#N/A	non-coding		XLOC_013247	1.66667	Q1	gem associated protein 7	K13135	coding
adi_v1.02341	10	18	11	22	21	33		XLOC_015298	2.66667	Q1	#N/A	#N/A	non-coding		XLOC_013439	1.66667	Q1	Notch	K02599	coding
adi_v1.11522	2	4	12	1	2	4		XLOC_015895	2.66667	Q1	#N/A	#N/A	non-coding		XLOC_013799	1.66667	Q1	transcription initiation factor TFIID subunit 4	K03129	coding
adi_v1.11293	225	296	227	79	62	91		XLOC_017189	2.66667	Q1	#N/A	#N/A	non-coding		XLOC_014169	1.66667	Q1	two pore calcium channel protein 2	K14077	coding
adi_v1.11292	21	20	26	10	10	13		XLOC_018269	2.66667	Q1	#N/A	#N/A	non-coding		XLOC_017493	1.66667	Q1	beta-1,2-N-acetylglucosaminyltransferase [EC:2.4.1.-]	K09666	coding
adi_v1.17788	9	8	15	10	8	12		XLOC_018627	2.66667	Q1	#N/A	#N/A	non-coding		XLOC_017744	1.66667	Q1	sister chromatid cohesion protein PDS5	K11267	coding
adi_v1.13301	218	227	202	132	113	129		XLOC_018925	2.66667	Q1	#N/A	#N/A	non-coding		XLOC_018233	1.66667	Q1	NCK-associated protein 1	K05750	coding
adi_v1.24209	335	465	322	516	472	450		XLOC_019024	2.66667	Q1	#N/A	#N/A	non-coding		XLOC_023611	1.66667	Q1	acylglycerol kinase [EC:2.7.1.94]	K09881	coding
adi_v1.11299	6542	6866	7752	1422	1052	1423		XLOC_019355	2.66667	Q1	#N/A	#N/A	non-coding		adi_v1.02002	1.66667	Q1	#N/A	#N/A	coding
adi_v1.11298	38	63	60	31	29	22		XLOC_019818	2.66667	Q1	#N/A	#N/A	non-coding		adi_v1.02013	1.66667	Q1	#N/A	#N/A	coding
adi_v1.11529	23	37	24	47	44	56		XLOC_020238	2.66667	Q1	#N/A	#N/A	non-coding		adi_v1.02167	1.66667	Q1	#N/A	#N/A	coding
adi_v1.13300	22	16	14	18	14	24		XLOC_020543	2.66667	Q1	#N/A	#N/A	non-coding		adi_v1.03156	1.66667	Q1	#N/A	#N/A	coding
adi_v1.03403	218	266	206	24	19	31		XLOC_020673	2.66667	Q1	#N/A	#N/A	non-coding		adi_v1.05208	1.66667	Q1	#N/A	#N/A	coding
adi_v1.03402	61	77	55	121	114	174		XLOC_021880	2.66667	Q1	#N/A	#N/A	non-coding		adi_v1.05368	1.66667	Q1	#N/A	#N/A	coding
XLOC_007315	0	0	0	1	0	0		XLOC_022223	2.66667	Q1	#N/A	#N/A	non-coding		adi_v1.05576	1.66667	Q1	#N/A	#N/A	coding
adi_v1.03400	10	7	8	10	10	16		XLOC_022403	2.66667	Q1	#N/A	#N/A	non-coding		adi_v1.05947	1.66667	Q1	#N/A	#N/A	coding
XLOC_007313	0	0	0	0	0	0		XLOC_022519	2.66667	Q1	#N/A	#N/A	non-coding		adi_v1.07346	1.66667	Q1	#N/A	#N/A	coding
XLOC_007312	0	0	0	0	1	0		XLOC_022950	2.66667	Q1	#N/A	#N/A	non-coding		adi_v1.08697	1.66667	Q1	#N/A	#N/A	coding
adi_v1.03405	20	35	26	313	242	350		XLOC_023235	2.66667	Q1	#N/A	#N/A	non-coding		adi_v1.09177	1.66667	Q1	#N/A	#N/A	coding
adi_v1.03404	15	27	22	22	19	21		XLOC_023462	2.66667	Q1	#N/A	#N/A	non-coding		adi_v1.10572	1.66667	Q1	#N/A	#N/A	coding
XLOC_017591	0	0	0	1	0	0		XLOC_023722	2.66667	Q1	#N/A	#N/A	non-coding		adi_v1.11052	1.66667	Q1	#N/A	#N/A	coding
adi_v1.03409	16	22	17	10	20	18		XLOC_023730	2.66667	Q1	#N/A	#N/A	non-coding		adi_v1.11138	1.66667	Q1	#N/A	#N/A	coding
adi_v1.03408	569	756	621	19	14	31		XLOC_024549	2.66667	Q1	#N/A	#N/A	non-coding		adi_v1.12035	1.66667	Q1	#N/A	#N/A	coding
adi_v1.10138	28	41	47	24	12	27		adi_v1.04506	3	Q1	L-iditol 2-dehydrogenase [EC:1.1.1.14]	K00008	coding		adi_v1.13716	1.66667	Q1	#N/A	#N/A	coding
XLOC_007319	0	0	0	2	1	2		adi_v1.16281	3	Q1	phenylacetaldehyde dehydrogenase [EC:1.2.1.39]	K00146	coding		adi_v1.14422	1.66667	Q1	#N/A	#N/A	coding
adi_v1.17635	0	0	0	63	46	54		adi_v1.00070	3	Q1	protein-L-isoaspartate(D-aspartate) O-methyltransferase [EC:2.1.1.77]	K00573	coding		adi_v1.14437	1.66667	Q1	#N/A	#N/A	coding
adi_v1.17634	3	1	2	8	4	5		adi_v1.05448	3	Q1	polypeptide N-acetylgalactosaminyltransferase [EC:2.4.1.41]	K00710	coding		adi_v1.14644	1.66667	Q1	#N/A	#N/A	coding
adi_v1.13751	63	74	89	3	2	14		adi_v1.10015	3	Q1	phosphatidylinositol-4-phosphate 3-kinase [EC:2.7.1.154]	K00923	coding		adi_v1.16208	1.66667	Q1	#N/A	#N/A	coding
XLOC_019628	3	7	4	3	1	2		adi_v1.15056	3	Q1	platelet-activating factor acetylhydrolase [EC:3.1.1.47]	K01062	coding		adi_v1.17146	1.66667	Q1	#N/A	#N/A	coding
adi_v1.17633	8	8	4	21	14	23		adi_v1.18922	3	Q1	ribonuclease L	K01165	coding		adi_v1.17303	1.66667	Q1	#N/A	#N/A	coding
adi_v1.06485	48	63	78	8	9	13		adi_v1.07093	3	Q1	methionyl aminopeptidase [EC:3.4.11.18]	K01265	coding		adi_v1.17423	1.66667	Q1	#N/A	#N/A	coding
XLOC_019624	0	0	1	10	16	17		adi_v1.01870	3	Q1	peptide-N4-(N-acetyl-beta-glucosaminyl)asparagine amidase [EC:3.5.1.52]	K01456	coding		adi_v1.20067	1.66667	Q1	#N/A	#N/A	coding
XLOC_019625	0	0	0	1	1	0		adi_v1.13626	3	Q1	acetolactate synthase I/II/III large subunit [EC:2.2.1.6]	K01652	coding		adi_v1.20197	1.66667	Q1	#N/A	#N/A	coding
XLOC_019626	2	9	1	13	17	17		adi_v1.07777	3	Q1	long-chain acyl-CoA synthetase [EC:6.2.1.3]	K01897	coding		adi_v1.21826	1.66667	Q1	#N/A	#N/A	coding
XLOC_019627	1	3	3	4	1	3		adi_v1.17767	3	Q1	aspartyl-tRNA(Asn)/glutamyl-tRNA(Gln) amidotransferase subunit A [EC:6.3.5.6 6.3.5.7]	K02433	coding		XLOC_023420	1.66667	Q1	#N/A	#N/A	coding
XLOC_013284	0	1	0	9	12	3		adi_v1.10585	3	Q1	heparan sulfate 6-O-sulfotransferase HS6ST1 [EC:2.8.2.-]	K02514	coding		XLOC_000198	1.66667	Q1	#N/A	#N/A	non-coding
adi_v1.06486	8	5	7	83	44	64		adi_v1.13104	3	Q1	type IV pilus assembly protein PilF	K02656	coding		XLOC_000354	1.66667	Q1	#N/A	#N/A	non-coding
XLOC_019622	0	0	0	0	0	0		adi_v1.17231	3	Q1	type IV pilus assembly protein PilF	K02656	coding		XLOC_000574	1.66667	Q1	#N/A	#N/A	non-coding
XLOC_013287	64	62	81	6	3	1		adi_v1.03456	3	Q1	CASP2 and RIPK1 domain containing adaptor with death domain	K02832	coding		XLOC_000969	1.66667	Q1	#N/A	#N/A	non-coding
adi_v1.08464	0	2	0	5	7	10		XLOC_013235	3	Q1	peptide chain release factor 1	K02835	coding		XLOC_001120	1.66667	Q1	#N/A	#N/A	non-coding
XLOC_018572	0	0	0	9	7	7		adi_v1.23072	3	Q1	large subunit ribosomal protein L17	K02879	coding		XLOC_001176	1.66667	Q1	#N/A	#N/A	non-coding
XLOC_018571	0	1	3	15	6	10		adi_v1.01241	3	Q1	large subunit ribosomal protein L30e	K02908	coding		XLOC_001534	1.66667	Q1	#N/A	#N/A	non-coding
adi_v1.18658	0	1	2	0	1	1		XLOC_011866	3	Q1	small subunit ribosomal protein S29e	K02980	coding		XLOC_001574	1.66667	Q1	#N/A	#N/A	non-coding
adi_v1.23426	14	18	18	14	11	21		adi_v1.08811	3	Q1	DNA-directed RNA polymerase I subunit RPA14	K03001	coding		XLOC_002050	1.66667	Q1	#N/A	#N/A	non-coding
adi_v1.14469	12	17	21	13	5	18		adi_v1.18362	3	Q1	DNA-directed RNA polymerase subunit F [EC:2.7.7.6]	K03051	coding		XLOC_002084	1.66667	Q1	#N/A	#N/A	non-coding
adi_v1.14048	54	60	56	73	68	71		adi_v1.06489	3	Q1	type IV secretion system protein VirB10	K03195	coding		XLOC_002158	1.66667	Q1	#N/A	#N/A	non-coding
adi_v1.09529	8	8	10	54	19	44		adi_v1.07398	3	Q1	glycoside/pentoside/hexuronide:cation symporter, GPH family	K03292	coding		XLOC_002247	1.66667	Q1	#N/A	#N/A	non-coding
adi_v1.18121	34	44	42	3	10	8		adi_v1.04662	3	Q1	anaphase-promoting complex subunit 6	K03353	coding		XLOC_002649	1.66667	Q1	#N/A	#N/A	non-coding
adi_v1.18122	11	19	19	5	5	4		XLOC_006598	3	Q1	cell division cycle 20-like protein 1, cofactor of APC complex	K03364	coding		XLOC_002756	1.66667	Q1	#N/A	#N/A	non-coding
adi_v1.06481	5	3	1	120	126	142		XLOC_008034	3	Q1	cell division cycle 20-like protein 1, cofactor of APC complex	K03364	coding		XLOC_002838	1.66667	Q1	#N/A	#N/A	non-coding
adi_v1.11743	11	8	10	2	2	3		adi_v1.07323	3	Q1	NAD+ diphosphatase [EC:3.6.1.22]	K03426	coding		XLOC_002917	1.66667	Q1	#N/A	#N/A	non-coding
adi_v1.11742	22	35	24	40	38	41		adi_v1.04748	3	Q1	chromosome segregation protein	K03529	coding		XLOC_003142	1.66667	Q1	#N/A	#N/A	non-coding
XLOC_015990	1	1	0	3	7	14		adi_v1.05259	3	Q1	SlyX protein	K03745	coding		XLOC_003212	1.66667	Q1	#N/A	#N/A	non-coding
adi_v1.23424	7	12	15	3	4	1		adi_v1.11233	3	Q1	fibrinogen beta chain	K03904	coding		XLOC_003297	1.66667	Q1	#N/A	#N/A	non-coding
adi_v1.11746	18	26	19	14	20	20		XLOC_011990	3	Q1	neuropeptide Y receptor, invertebrate	K04209	coding		XLOC_003617	1.66667	Q1	#N/A	#N/A	non-coding
adi_v1.11745	40	54	56	16	10	14		XLOC_010254	3	Q1	galanin receptor 1	K04230	coding		XLOC_003744	1.66667	Q1	#N/A	#N/A	non-coding
adi_v1.10965	22	15	16	9	6	13		adi_v1.14204	3	Q1	melatonin receptor type 1B	K04286	coding		XLOC_003920	1.66667	Q1	#N/A	#N/A	non-coding
adi_v1.15185	10	28	9	23	9	19		adi_v1.21759	3	Q1	caspase 8 [EC:3.4.22.61]	K04398	coding		XLOC_004164	1.66667	Q1	#N/A	#N/A	non-coding
adi_v1.23423	4	7	4	1	4	5		adi_v1.09983	3	Q1	transducin (beta)-like 1	K04508	coding		XLOC_004623	1.66667	Q1	#N/A	#N/A	non-coding
adi_v1.11749	114	101	127	323	219	240		adi_v1.14674	3	Q1	dishevelled associated activator of morphogenesis	K04512	coding		XLOC_005893	1.66667	Q1	#N/A	#N/A	non-coding
adi_v1.11748	81	106	96	23	15	29		adi_v1.21481	3	Q1	insulin receptor [EC:2.7.10.1]	K04527	coding		XLOC_005896	1.66667	Q1	#N/A	#N/A	non-coding
adi_v1.15181	3	2	5	4	1	2		adi_v1.15759	3	Q1	amyotrophic lateral sclerosis 2 protein	K04575	coding		XLOC_006093	1.66667	Q1	#N/A	#N/A	non-coding
adi_v1.15182	0	1	1	18	18	17		adi_v1.17406	3	Q1	NA	K04616	coding		XLOC_006427	1.66667	Q1	#N/A	#N/A	non-coding
XLOC_012522	0	0	0	0	0	1		adi_v1.08750	3	Q1	proto-oncogene serine/threonine-protein kinase Pim-1 [EC:2.7.11.1]	K04702	coding		XLOC_006499	1.66667	Q1	#N/A	#N/A	non-coding
XLOC_012523	0	0	0	0	0	0		adi_v1.09660	3	Q1	voltage-gated sodium channel type IX alpha	K04841	coding		XLOC_007087	1.66667	Q1	#N/A	#N/A	non-coding
XLOC_012521	0	0	0	0	0	1		adi_v1.12750	3	Q1	potassium voltage-gated channel Eag-related subfamily H member 6	K04909	coding		XLOC_007319	1.66667	Q1	#N/A	#N/A	non-coding
XLOC_002849	37	33	37	25	35	34		adi_v1.15297	3	Q1	chloride channel 1, skeletal muscle	K05010	coding		XLOC_008069	1.66667	Q1	#N/A	#N/A	non-coding
XLOC_012524	14	14	12	10	7	7		adi_v1.17352	3	Q1	fibroblast growth factor receptor 3 [EC:2.7.10.1]	K05094	coding		XLOC_008327	1.66667	Q1	#N/A	#N/A	non-coding
XLOC_012525	0	0	0	0	0	0		adi_v1.00967	3	Q1	Eph receptor A4 [EC:2.7.10.1]	K05105	coding		XLOC_008419	1.66667	Q1	#N/A	#N/A	non-coding
adi_v1.19383	0	0	2	7	10	12		adi_v1.04618	3	Q1	vascular endothelial growth factor C/D	K05449	coding		XLOC_008514	1.66667	Q1	#N/A	#N/A	non-coding
adi_v1.19830	54	87	93	222	189	207		adi_v1.19842	3	Q1	methylglutaconyl-CoA hydratase [EC:4.2.1.18]	K05607	coding		XLOC_008551	1.66667	Q1	#N/A	#N/A	non-coding
adi_v1.23936	27	9	22	11	6	17		adi_v1.13070	3	Q1	ATP-binding cassette, subfamily B (MDR/TAP), member 6	K05661	coding		XLOC_008838	1.66667	Q1	#N/A	#N/A	non-coding
XLOC_002840	1	0	0	0	2	1		adi_v1.06848	3	Q1	ATP-binding cassette, subfamily C (CFTR/MRP), member 4	K05673	coding		XLOC_008849	1.66667	Q1	#N/A	#N/A	non-coding
adi_v1.19834	1	5	5	1	1	1		adi_v1.22669	3	Q1	dedicator of cytokinesis protein 3	K05727	coding		XLOC_009305	1.66667	Q1	#N/A	#N/A	non-coding
adi_v1.19837	18	10	25	14	10	11		XLOC_023447	3	Q1	diaphanous 2	K05741	coding		XLOC_009463	1.66667	Q1	#N/A	#N/A	non-coding
XLOC_005811	6	4	7	3	3	0		adi_v1.23198	3	Q1	laminin, alpha 3/5	K06240	coding		XLOC_009595	1.66667	Q1	#N/A	#N/A	non-coding
XLOC_019196	0	1	1	0	1	3		adi_v1.05325	3	Q1	mannose receptor, C type	K06560	coding		XLOC_009611	1.66667	Q1	#N/A	#N/A	non-coding
XLOC_019197	15	10	15	13	8	5		adi_v1.08076	3	Q1	mannose receptor, C type	K06560	coding		XLOC_009718	1.66667	Q1	#N/A	#N/A	non-coding
XLOC_013130	6	6	4	11	7	1		adi_v1.15849	3	Q1	interferon induced transmembrane protein	K06566	coding		XLOC_009731	1.66667	Q1	#N/A	#N/A	non-coding
XLOC_019190	26	18	21	8	5	3		XLOC_006508	3	Q1	serine/threonine-protein kinase Chk2 [EC:2.7.11.1]	K06641	coding		XLOC_009826	1.66667	Q1	#N/A	#N/A	non-coding
adi_v1.23938	23	30	30	15	17	21		adi_v1.06728	3	Q1	structural maintenance of chromosome 3 (chondroitin sulfate proteoglycan 6)	K06669	coding		XLOC_009829	1.66667	Q1	#N/A	#N/A	non-coding
XLOC_013138	12	15	25	7	1	5		adi_v1.04842	3	Q1	structural maintenance of chromosome 2	K06674	coding		XLOC_009928	1.66667	Q1	#N/A	#N/A	non-coding
adi_v1.01735	7	8	6	2	3	1		adi_v1.06525	3	Q1	hypoxia-inducible factor prolyl 4-hydroxylase [EC:1.14.11.-]	K06711	coding		XLOC_010420	1.66667	Q1	#N/A	#N/A	non-coding
adi_v1.19161	334	359	384	370	265	250		adi_v1.11851	3	Q1	neurotrimin	K06774	coding		XLOC_010436	1.66667	Q1	#N/A	#N/A	non-coding
adi_v1.08200	9	14	17	5	5	6		adi_v1.00227	3	Q1	receptor-type tyrosine-protein phosphatase delta [EC:3.1.3.48]	K06777	coding		XLOC_010451	1.66667	Q1	#N/A	#N/A	non-coding
XLOC_018716	0	0	0	22	14	29		adi_v1.12615	3	Q1	receptor-type tyrosine-protein phosphatase delta [EC:3.1.3.48]	K06777	coding		XLOC_010539	1.66667	Q1	#N/A	#N/A	non-coding
XLOC_018715	2	5	1	19	21	33		adi_v1.01987	3	Q1	NTE family protein	K07001	coding		XLOC_010596	1.66667	Q1	#N/A	#N/A	non-coding
adi_v1.08204	0	0	1	1	0	2		adi_v1.13271	3	Q1	membrane protein	K07058	coding		XLOC_010940	1.66667	Q1	#N/A	#N/A	non-coding
adi_v1.08205	1	0	0	4	1	2		adi_v1.10224	3	Q1	NA	K07140	coding		XLOC_010989	1.66667	Q1	#N/A	#N/A	non-coding
adi_v1.08206	31	55	43	51	53	29		adi_v1.13434	3	Q1	protein phosphatase 1 regulatory subunit 3A/B/C/D/E	K07189	coding		XLOC_011137	1.66667	Q1	#N/A	#N/A	non-coding
adi_v1.08208	40	38	47	88	65	85		adi_v1.07938	3	Q1	tyrosine-protein phosphatase non-receptor type 11 [EC:3.1.3.48]	K07293	coding		XLOC_011405	1.66667	Q1	#N/A	#N/A	non-coding
adi_v1.08209	35	57	41	96	95	102		adi_v1.17251	3	Q1	mucosa-associated lymphoid tissue lymphoma translocation protein 1 [EC:3.4.22.-]	K07369	coding		XLOC_011723	1.66667	Q1	#N/A	#N/A	non-coding
XLOC_015190	12	10	13	10	9	19		adi_v1.16434	3	Q1	lamin B	K07611	coding		XLOC_012045	1.66667	Q1	#N/A	#N/A	non-coding
XLOC_015191	11	19	26	14	16	21		XLOC_017021	3	Q1	MFS transporter, putative metabolite:H+ symporter	K08369	coding		XLOC_013105	1.66667	Q1	#N/A	#N/A	non-coding
XLOC_018718	7	2	9	0	0	0		adi_v1.16184	3	Q1	G protein-coupled receptor 144	K08466	coding		XLOC_013409	1.66667	Q1	#N/A	#N/A	non-coding
adi_v1.20568	17	23	16	8	8	15		adi_v1.23832	3	Q1	estrogen-related receptor gamma	K08554	coding		XLOC_013665	1.66667	Q1	#N/A	#N/A	non-coding
adi_v1.19160	27	38	40	68	72	93		adi_v1.16603	3	Q1	a disintegrin and metalloproteinase with thrombospondin motifs 6 [EC:3.4.24.-]	K08621	coding		XLOC_013734	1.66667	Q1	#N/A	#N/A	non-coding
XLOC_012422	0	0	0	0	0	1		adi_v1.10038	3	Q1	serine/threonine kinase 35 [EC:2.7.11.1]	K08859	coding		XLOC_014093	1.66667	Q1	#N/A	#N/A	non-coding
XLOC_009928	2	3	3	3	1	1		adi_v1.03979	3	Q1	transcription factor MAFF/G/K	K09037	coding		XLOC_014478	1.66667	Q1	#N/A	#N/A	non-coding
XLOC_009929	0	0	0	14	22	17		adi_v1.19718	3	Q1	hypothetical protein	K09150	coding		XLOC_014536	1.66667	Q1	#N/A	#N/A	non-coding
adi_v1.21818	33	24	16	2	6	9		adi_v1.00162	3	Q1	KRAB domain-containing zinc finger protein	K09228	coding		XLOC_014705	1.66667	Q1	#N/A	#N/A	non-coding
adi_v1.21819	59	27	55	62	20	48		XLOC_016835	3	Q1	NF-kappa-B inhibitor-like protein 2	K09257	coding		XLOC_014734	1.66667	Q1	#N/A	#N/A	non-coding
adi_v1.02758	10	12	6	26	28	39		adi_v1.19555	3	Q1	homeobox protein aristaless-related	K09452	coding		XLOC_014817	1.66667	Q1	#N/A	#N/A	non-coding
adi_v1.02759	10	1	13	18	16	19		adi_v1.18093	3	Q1	hypothetical protein	K09791	coding		XLOC_015182	1.66667	Q1	#N/A	#N/A	non-coding
adi_v1.02755	0	1	0	0	3	1		adi_v1.23400	3	Q1	cation-dependent mannose-6-phosphate receptor	K10089	coding		XLOC_015186	1.66667	Q1	#N/A	#N/A	non-coding
adi_v1.17321	42	57	62	58	40	62		adi_v1.05451	3	Q1	F-box and leucine-rich repeat protein 4	K10270	coding		XLOC_015246	1.66667	Q1	#N/A	#N/A	non-coding
adi_v1.21813	0	1	0	2	1	3		adi_v1.09433	3	Q1	myosin heavy chain	K10352	coding		XLOC_015298	1.66667	Q1	#N/A	#N/A	non-coding
adi_v1.21814	14	29	35	4	1	0		XLOC_005436	3	Q1	E3 ubiquitin-protein ligase mind-bomb [EC:6.3.2.19]	K10645	coding		XLOC_015555	1.66667	Q1	#N/A	#N/A	non-coding
adi_v1.02751	0	37	92	0	5	0		adi_v1.00072	3	Q1	replication factor C subunit 3/5	K10756	coding		XLOC_015660	1.66667	Q1	#N/A	#N/A	non-coding
adi_v1.02753	0	0	0	0	0	0		adi_v1.21294	3	Q1	replication factor C subunit 3/5	K10756	coding		XLOC_015919	1.66667	Q1	#N/A	#N/A	non-coding
adi_v1.17969	6	12	13	19	21	29		adi_v1.07393	3	Q1	two-component system, repressor protein LuxO	K10912	coding		XLOC_016398	1.66667	Q1	#N/A	#N/A	non-coding
adi_v1.17968	16	16	43	82	54	83		adi_v1.18282	3	Q1	N-acetylglutamate synthase [EC:2.3.1.1]	K11067	coding		XLOC_017004	1.66667	Q1	#N/A	#N/A	non-coding
adi_v1.23678	2	2	1	3	0	3		adi_v1.02973	3	Q1	cell volume regulation protein A	K11105	coding		XLOC_017045	1.66667	Q1	#N/A	#N/A	non-coding
adi_v1.17965	13	10	12	11	6	15		adi_v1.11832	3	Q1	regulator of telomere elongation helicase 1 [EC:3.6.4.12]	K11136	coding		XLOC_017057	1.66667	Q1	#N/A	#N/A	non-coding
adi_v1.20890	39	41	54	62	55	46		adi_v1.10958	3	Q1	galactoside 3-L-fucosyltransferase 11 [EC:2.4.1.-]	K11257	coding		XLOC_017184	1.66667	Q1	#N/A	#N/A	non-coding
adi_v1.17967	0	3	1	2	1	2		XLOC_012020	3	Q1	template-activating factor I	K11290	coding		XLOC_017227	1.66667	Q1	#N/A	#N/A	non-coding
adi_v1.14929	15	22	19	37	37	47		adi_v1.16577	3	Q1	protein arginine N-methyltransferase 3 [EC:2.1.1.-]	K11436	coding		XLOC_017523	1.66667	Q1	#N/A	#N/A	non-coding
adi_v1.21815	127	155	136	530	424	516		adi_v1.09651	3	Q1	RCC1 and BTB domain-containing protein	K11494	coding		XLOC_017703	1.66667	Q1	#N/A	#N/A	non-coding
adi_v1.13600	133	193	163	67	61	90		adi_v1.19394	3	Q1	actin-related protein 5	K11672	coding		XLOC_018140	1.66667	Q1	#N/A	#N/A	non-coding
adi_v1.14921	0	0	0	3	2	2		adi_v1.01692	3	Q1	UDP-glucose:glycoprotein glucosyltransferase [EC:2.4.1.-]	K11718	coding		XLOC_018179	1.66667	Q1	#N/A	#N/A	non-coding
adi_v1.13602	17	20	21	39	16	39		adi_v1.17996	3	Q1	ubiquitin carboxyl-terminal hydrolase 48 [EC:3.1.2.15]	K11858	coding		XLOC_018312	1.66667	Q1	#N/A	#N/A	non-coding
adi_v1.13603	6	3	9	26	18	16		adi_v1.12156	3	Q1	ubiquitin thioesterase ZRANB1 [EC:3.1.2.-]	K11862	coding		XLOC_018492	1.66667	Q1	#N/A	#N/A	non-coding
adi_v1.09543	79	60	67	77	51	59		adi_v1.05765	3	Q1	maltase-glucoamylase [EC:3.2.1.20 3.2.1.3]	K12047	coding		XLOC_018538	1.66667	Q1	#N/A	#N/A	non-coding
adi_v1.13605	183	161	196	93	55	84		XLOC_008512	3	Q1	maltase-glucoamylase [EC:3.2.1.20 3.2.1.3]	K12047	coding		XLOC_019036	1.66667	Q1	#N/A	#N/A	non-coding
adi_v1.13606	0	0	0	10	4	12		adi_v1.04751	3	Q1	ESCRT-I complex subunit TSG101	K12183	coding		XLOC_019767	1.66667	Q1	#N/A	#N/A	non-coding
adi_v1.09242	61	49	58	107	106	121		XLOC_007080	3	Q1	sialidase-2/3/4 [EC:3.2.1.18]	K12357	coding		XLOC_020042	1.66667	Q1	#N/A	#N/A	non-coding
adi_v1.18689	44	50	69	0	1	0		adi_v1.03488	3	Q1	PAB-dependent poly(A)-specific ribonuclease subunit 3	K12572	coding		XLOC_020234	1.66667	Q1	#N/A	#N/A	non-coding
adi_v1.16218	9	8	23	8	3	10		adi_v1.10567	3	Q1	WD repeat-containing protein 61	K12602	coding		XLOC_020334	1.66667	Q1	#N/A	#N/A	non-coding
adi_v1.19529	0	0	0	11	6	7		adi_v1.01045	3	Q1	beta-aspartyl-peptidase (threonine type) [EC:3.4.19.5]	K13051	coding		XLOC_020582	1.66667	Q1	#N/A	#N/A	non-coding
adi_v1.19528	9	14	12	92	62	78		adi_v1.17277	3	Q1	peroxin-1	K13338	coding		XLOC_020963	1.66667	Q1	#N/A	#N/A	non-coding
adi_v1.19527	18	25	12	20	15	17		adi_v1.09816	3	Q1	solute carrier family 25 (mitochondrial dicarboxylate transporter), member 10	K13577	coding		XLOC_021038	1.66667	Q1	#N/A	#N/A	non-coding
adi_v1.16215	11	14	15	105	83	105		adi_v1.06736	3	Q1	dedicator of cytokinesis protein 1	K13708	coding		XLOC_021392	1.66667	Q1	#N/A	#N/A	non-coding
adi_v1.16216	37	34	52	83	57	81		XLOC_005330	3	Q1	nucleoporin-like protein 2	K14321	coding		XLOC_021789	1.66667	Q1	#N/A	#N/A	non-coding
adi_v1.16217	15	15	17	6	7	5		adi_v1.18497	3	Q1	pumilio homology domain family member 6	K14844	coding		XLOC_022453	1.66667	Q1	#N/A	#N/A	non-coding
adi_v1.16210	4	3	7	6	5	8		adi_v1.15175	3	Q1	influenza virus NS1A-binding protein	K15046	coding		XLOC_022842	1.66667	Q1	#N/A	#N/A	non-coding
adi_v1.19522	147	181	187	158	96	146		adi_v1.09919	3	Q1	RNA polymerase-associated protein CTR9	K15176	coding		XLOC_022897	1.66667	Q1	#N/A	#N/A	non-coding
adi_v1.16212	20	9	25	27	14	35		adi_v1.02547	3	Q1	#N/A	#N/A	coding		XLOC_022973	1.66667	Q1	#N/A	#N/A	non-coding
adi_v1.19520	0	0	0	0	2	0		adi_v1.03163	3	Q1	#N/A	#N/A	coding		XLOC_023042	1.66667	Q1	#N/A	#N/A	non-coding
adi_v1.11281	497	383	631	290	167	235		adi_v1.04327	3	Q1	#N/A	#N/A	coding		XLOC_023268	1.66667	Q1	#N/A	#N/A	non-coding
adi_v1.11538	186	186	273	103	53	91		adi_v1.05117	3	Q1	#N/A	#N/A	coding		XLOC_023462	1.66667	Q1	#N/A	#N/A	non-coding
adi_v1.16281	3	4	2	5	0	4		adi_v1.05551	3	Q1	#N/A	#N/A	coding		XLOC_023471	1.66667	Q1	#N/A	#N/A	non-coding
adi_v1.11539	86	69	94	61	45	58		adi_v1.05985	3	Q1	#N/A	#N/A	coding		XLOC_023488	1.66667	Q1	#N/A	#N/A	non-coding
XLOC_008033	4	1	0	17	15	20		adi_v1.06221	3	Q1	#N/A	#N/A	coding		XLOC_024248	1.66667	Q1	#N/A	#N/A	non-coding
XLOC_008032	3	2	5	4	6	6		adi_v1.06305	3	Q1	#N/A	#N/A	coding		XLOC_024580	1.66667	Q1	#N/A	#N/A	non-coding
XLOC_008031	0	3	3	1	2	1		adi_v1.09240	3	Q1	#N/A	#N/A	coding		XLOC_024588	1.66667	Q1	#N/A	#N/A	non-coding
adi_v1.15504	0	3	5	1	3	1		adi_v1.09462	3	Q1	#N/A	#N/A	coding		XLOC_024962	1.66667	Q1	#N/A	#N/A	non-coding
XLOC_008788	22	26	27	8	12	7		adi_v1.10041	3	Q1	#N/A	#N/A	coding		adi_v1.00197	2	Q1	glutamyl endopeptidase [EC:3.4.21.19]	K01318	coding
XLOC_008035	1	1	3	1	7	2		adi_v1.11755	3	Q1	#N/A	#N/A	coding		adi_v1.01439	2	Q1	cysteine desulfurase / selenocysteine lyase [EC:2.8.1.7 4.4.1.16]	K11717	coding
XLOC_008034	2	3	4	36	17	45		adi_v1.12377	3	Q1	#N/A	#N/A	coding		adi_v1.01640	2	Q1	tumor necrosis factor receptor superfamily member 26	K05161	coding
XLOC_008785	0	1	3	0	1	1		adi_v1.12401	3	Q1	#N/A	#N/A	coding		adi_v1.01692	2	Q1	UDP-glucose:glycoprotein glucosyltransferase [EC:2.4.1.-]	K11718	coding
XLOC_008787	0	0	0	0	0	0		adi_v1.12789	3	Q1	#N/A	#N/A	coding		adi_v1.01735	2	Q1	netrin receptor unc-5	K07521	coding
XLOC_008786	0	2	0	3	4	5		adi_v1.14644	3	Q1	#N/A	#N/A	coding		adi_v1.02154	2	Q1	potassium voltage-gated channel Shaker-related subfamily A, invertebrate	K05318	coding
XLOC_006541	1	0	0	0	0	0		adi_v1.15193	3	Q1	#N/A	#N/A	coding		adi_v1.02246	2	Q1	origin recognition complex subunit 6	K02608	coding
XLOC_006543	2	2	5	4	4	7		adi_v1.17331	3	Q1	#N/A	#N/A	coding		adi_v1.02973	2	Q1	cell volume regulation protein A	K11105	coding
XLOC_009250	8	26	6	1	1	2		adi_v1.17839	3	Q1	#N/A	#N/A	coding		adi_v1.03183	2	Q1	kinetochore protein Spc24, animal type	K11549	coding
adi_v1.15444	331	394	402	49	54	95		adi_v1.20698	3	Q1	#N/A	#N/A	coding		adi_v1.03473	2	Q1	UBX domain-containing protein 6	K14011	coding
XLOC_009252	9	6	0	0	3	0		XLOC_009261	3	Q1	#N/A	#N/A	coding		adi_v1.03620	2	Q1	UDP-glucose:O-linked fucose beta-1,3-glucosyltransferase [EC:2.4.1.-]	K13675	coding
XLOC_009253	28	20	18	0	2	0		XLOC_020021	3	Q1	#N/A	#N/A	coding		adi_v1.03943	2	Q1	large subunit ribosomal protein L11	K02867	coding
XLOC_009254	1	1	1	0	0	0		XLOC_024453	3	Q1	#N/A	#N/A	coding		adi_v1.04165	2	Q1	ABC-2 type transport system permease protein	K01992	coding
adi_v1.13930	38	49	39	172	138	204		XLOC_000023	3	Q1	#N/A	#N/A	non-coding		adi_v1.04657	2	Q1	SH2 domain protein 2A	K08273	coding
adi_v1.06436	0	0	1	4	0	2		XLOC_000249	3	Q1	#N/A	#N/A	non-coding		adi_v1.04670	2	Q1	SH3 and multiple ankyrin repeat domains protein	K15009	coding
adi_v1.06431	3	6	12	20	13	17		XLOC_000477	3	Q1	#N/A	#N/A	non-coding		adi_v1.04769	2	Q1	small subunit ribosomal protein S17	K02961	coding
adi_v1.03412	38	37	47	30	25	41		XLOC_000765	3	Q1	#N/A	#N/A	non-coding		adi_v1.05343	2	Q1	delta	K06051	coding
adi_v1.06432	14	12	8	14	9	16		XLOC_001234	3	Q1	#N/A	#N/A	non-coding		adi_v1.05902	2	Q1	ficolin	K10104	coding
XLOC_001005	11	16	18	7	4	10		XLOC_001483	3	Q1	#N/A	#N/A	non-coding		adi_v1.06084	2	Q1	complement component 6	K03995	coding
adi_v1.00587	1	4	3	21	12	18		XLOC_001738	3	Q1	#N/A	#N/A	non-coding		adi_v1.06479	2	Q1	collagen, type I/II/III/V/XI/XXIV/XXVII, alpha	K06236	coding
XLOC_004035	0	0	1	4	17	12		XLOC_001945	3	Q1	#N/A	#N/A	non-coding		adi_v1.06619	2	Q1	thioredoxin 1	K03671	coding
adi_v1.04373	57	46	71	6	9	8		XLOC_002991	3	Q1	#N/A	#N/A	non-coding		adi_v1.07260	2	Q1	ribosome assembly protein 1 [EC:3.6.5.-]	K14536	coding
adi_v1.02329	2	6	3	12	18	11		XLOC_003129	3	Q1	#N/A	#N/A	non-coding		adi_v1.07721	2	Q1	E3 ubiquitin-protein ligase LRSAM1 [EC:6.3.2.19]	K10641	coding
adi_v1.02328	6	12	9	21	13	23		XLOC_003617	3	Q1	#N/A	#N/A	non-coding		adi_v1.08417	2	Q1	U3 small nucleolar RNA-associated protein 18	K14553	coding
adi_v1.06125	15	26	14	218	204	248		XLOC_003760	3	Q1	#N/A	#N/A	non-coding		adi_v1.08647	2	Q1	NA	K06972	coding
adi_v1.00586	8	24	21	27	25	18		XLOC_004259	3	Q1	#N/A	#N/A	non-coding		adi_v1.09074	2	Q1	sarcosine dehydrogenase [EC:1.5.8.3]	K00314	coding
XLOC_014241	1	0	2	2	3	7		XLOC_004350	3	Q1	#N/A	#N/A	non-coding		adi_v1.09251	2	Q1	ubiquitin-conjugating enzyme E2 J2 [EC:6.3.2.19]	K04554	coding
adi_v1.02324	4	0	3	121	83	109		XLOC_004580	3	Q1	#N/A	#N/A	non-coding		adi_v1.09933	2	Q1	voltage-dependent calcium channel alpha 1, invertebrate	K05315	coding
adi_v1.02327	215	293	248	90	100	120		XLOC_005014	3	Q1	#N/A	#N/A	non-coding		adi_v1.09991	2	Q1	solute carrier family 38 (sodium-coupled neutral amino acid transporter), member 2	K14207	coding
adi_v1.02326	6	9	7	33	23	31		XLOC_006071	3	Q1	#N/A	#N/A	non-coding		adi_v1.10319	2	Q1	fibrinogen beta chain	K03904	coding
adi_v1.02321	75	66	89	75	52	90		XLOC_006135	3	Q1	#N/A	#N/A	non-coding		adi_v1.10667	2	Q1	protein kinase C substrate 80K-H	K08288	coding
XLOC_014244	0	0	0	1	0	0		XLOC_006500	3	Q1	#N/A	#N/A	non-coding		adi_v1.11024	2	Q1	transient receptor potential cation channel subfamily V member 3	K04972	coding
XLOC_004039	1	0	0	0	2	0		XLOC_006514	3	Q1	#N/A	#N/A	non-coding		adi_v1.11351	2	Q1	dehydrogenase/reductase SDR family member 9 [EC:1.1.-.-]	K11149	coding
XLOC_014246	1	7	6	2	0	1		XLOC_006543	3	Q1	#N/A	#N/A	non-coding		adi_v1.11358	2	Q1	MFS transporter, DHA1 family, bicyclomycin/chloramphenicol resistance protein	K07552	coding
adi_v1.17325	44	45	45	55	47	76		XLOC_007276	3	Q1	#N/A	#N/A	non-coding		adi_v1.11913	2	Q1	NACHT, LRR and PYD domains-containing protein 3	K12800	coding
adi_v1.15014	40	36	38	29	23	27		XLOC_008275	3	Q1	#N/A	#N/A	non-coding		adi_v1.12014	2	Q1	citrate lyase subunit beta-like protein [EC:4.1.-.-]	K11390	coding
XLOC_000231	12	14	10	28	30	39		XLOC_009174	3	Q1	#N/A	#N/A	non-coding		adi_v1.12212	2	Q1	xanthine dehydrogenase/oxidase [EC:1.17.1.4 1.17.3.2]	K00106	coding
XLOC_000230	0	0	1	0	0	0		XLOC_009447	3	Q1	#N/A	#N/A	non-coding		adi_v1.12362	2	Q1	MFS transporter, SP family, solute carrier family 2 (facilitated glucose transporter), member 1	K07299	coding
XLOC_000232	4	1	1	3	6	4		XLOC_009611	3	Q1	#N/A	#N/A	non-coding		adi_v1.13439	2	Q1	multiple PDZ domain protein	K06095	coding
adi_v1.00583	145	173	202	30	19	27		XLOC_010054	3	Q1	#N/A	#N/A	non-coding		adi_v1.13453	2	Q1	vinculin	K05700	coding
adi_v1.04377	66	72	89	46	35	47		XLOC_010459	3	Q1	#N/A	#N/A	non-coding		adi_v1.13978	2	Q1	Ras-related protein Rab-30	K07917	coding
adi_v1.00582	64	73	63	108	67	89		XLOC_011025	3	Q1	#N/A	#N/A	non-coding		adi_v1.14133	2	Q1	heparan sulfate N-deacetylase/N-sulfotransferase NDST4 [EC:3.1.1.- 2.8.2.-]	K02579	coding
XLOC_008257	0	2	2	0	0	0		XLOC_011569	3	Q1	#N/A	#N/A	non-coding		adi_v1.14515	2	Q1	myosin V	K10357	coding
XLOC_008256	0	1	2	19	24	32		XLOC_012598	3	Q1	#N/A	#N/A	non-coding		adi_v1.14565	2	Q1	complement component 6	K03995	coding
XLOC_023252	0	0	0	1	4	1		XLOC_013460	3	Q1	#N/A	#N/A	non-coding		adi_v1.14568	2	Q1	septum formation protein	K06287	coding
adi_v1.00581	198	265	229	150	135	139		XLOC_013483	3	Q1	#N/A	#N/A	non-coding		adi_v1.14600	2	Q1	L1 cell adhesion molecule	K06550	coding
XLOC_023256	6	4	8	4	1	4		XLOC_013861	3	Q1	#N/A	#N/A	non-coding		adi_v1.15178	2	Q1	period circadian protein	K02633	coding
XLOC_023257	0	0	0	1	0	0		XLOC_014547	3	Q1	#N/A	#N/A	non-coding		adi_v1.15280	2	Q1	ankyrin repeat-rich membrane spanning protein	K12460	coding
adi_v1.12608	10	16	10	25	17	27		XLOC_015903	3	Q1	#N/A	#N/A	non-coding		adi_v1.15583	2	Q1	ficolin	K10104	coding
XLOC_006494	0	0	0	0	0	0		XLOC_015919	3	Q1	#N/A	#N/A	non-coding		adi_v1.15628	2	Q1	high mobility group protein B1	K10802	coding
XLOC_008258	1	1	1	0	0	0		XLOC_015924	3	Q1	#N/A	#N/A	non-coding		adi_v1.15681	2	Q1	cell division protein FtsL	K03586	coding
XLOC_009074	30	28	36	0	0	1		XLOC_016028	3	Q1	#N/A	#N/A	non-coding		adi_v1.15916	2	Q1	cell wall integrity and stress response component	K11244	coding
XLOC_020784	2	3	2	1	4	3		XLOC_016119	3	Q1	#N/A	#N/A	non-coding		adi_v1.16558	2	Q1	catenin alpha	K05691	coding
XLOC_020783	1	3	1	10	11	13		XLOC_016342	3	Q1	#N/A	#N/A	non-coding		adi_v1.16631	2	Q1	MFS transporter, PPP family, 3-phenylpropionic acid transporter	K05820	coding
XLOC_009071	0	2	0	0	0	0		XLOC_016345	3	Q1	#N/A	#N/A	non-coding		adi_v1.16799	2	Q1	DNA-directed RNA polymerase I subunit RPA1 [EC:2.7.7.6]	K02999	coding
adi_v1.01981	1	2	1	6	8	9		XLOC_016533	3	Q1	#N/A	#N/A	non-coding		adi_v1.17739	2	Q1	receptor-type tyrosine-protein phosphatase delta [EC:3.1.3.48]	K06777	coding
adi_v1.15067	6	5	5	34	20	34		XLOC_016724	3	Q1	#N/A	#N/A	non-coding		adi_v1.17987	2	Q1	ceramide kinase [EC:2.7.1.138]	K04715	coding
adi_v1.21109	5	0	3	6	12	20		XLOC_017295	3	Q1	#N/A	#N/A	non-coding		adi_v1.18438	2	Q1	ATP-dependent RNA helicase DDX47/RRP3 [EC:3.6.4.13]	K14777	coding
XLOC_014102	0	0	0	0	0	0		XLOC_018405	3	Q1	#N/A	#N/A	non-coding		adi_v1.18788	2	Q1	adenylyltransferase and sulfurtransferase	K11996	coding
XLOC_014103	0	0	0	2	2	4		XLOC_019821	3	Q1	#N/A	#N/A	non-coding		adi_v1.19096	2	Q1	E3 ubiquitin-protein ligase NEDD4 [EC:6.3.2.19]	K10591	coding
XLOC_014101	0	1	0	0	0	0		XLOC_021321	3	Q1	#N/A	#N/A	non-coding		adi_v1.19437	2	Q1	polycomb group RING finger protein 3	K11488	coding
adi_v1.21102	5	15	18	4	0	0		XLOC_021550	3	Q1	#N/A	#N/A	non-coding		adi_v1.19602	2	Q1	caspase 7 [EC:3.4.22.60]	K04397	coding
adi_v1.21103	12	12	11	8	6	12		XLOC_021646	3	Q1	#N/A	#N/A	non-coding		adi_v1.19707	2	Q1	ATP-dependent RNA helicase DDX24/MAK5 [EC:3.6.4.13]	K14805	coding
adi_v1.00880	5	0	2	20	4	6		XLOC_022677	3	Q1	#N/A	#N/A	non-coding		adi_v1.19745	2	Q1	tankyrase [EC:2.4.2.30]	K10799	coding
XLOC_014108	2	1	4	2	0	1		XLOC_023092	3	Q1	#N/A	#N/A	non-coding		adi_v1.20054	2	Q1	serpin B	K13963	coding
XLOC_014109	7	2	1	17	26	13		XLOC_023437	3	Q1	#N/A	#N/A	non-coding		adi_v1.20058	2	Q1	neutrophil cytosolic factor 1	K08011	coding
XLOC_011997	6	7	10	10	9	10		XLOC_023660	3	Q1	#N/A	#N/A	non-coding		adi_v1.20127	2	Q1	NA	K00924	coding
XLOC_011990	1	5	3	8	7	6		XLOC_024246	3	Q1	#N/A	#N/A	non-coding		adi_v1.20403	2	Q1	signal transducing adaptor molecule	K04705	coding
adi_v1.12517	63	64	74	45	12	34		XLOC_024282	3	Q1	#N/A	#N/A	non-coding		adi_v1.21142	2	Q1	dishevelled associated activator of morphogenesis	K04512	coding
adi_v1.17036	0	0	0	5	3	2		XLOC_024284	3	Q1	#N/A	#N/A	non-coding		adi_v1.21813	2	Q1	nuclear respiratory factor 1	K11831	coding
adi_v1.12515	41	68	60	14	0	12		XLOC_024769	3	Q1	#N/A	#N/A	non-coding		adi_v1.22195	2	Q1	vacuolar protein 8	K08332	coding
adi_v1.12514	18	21	23	13	9	12		XLOC_024961	3	Q1	#N/A	#N/A	non-coding		adi_v1.22896	2	Q1	NA	K05393	coding
adi_v1.17033	0	0	2	30	22	34		adi_v1.19661	3.33333	Q1	L-gulonolactone oxidase [EC:1.1.3.8]	K00103	coding		adi_v1.23041	2	Q1	CASP2 and RIPK1 domain containing adaptor with death domain	K02832	coding
adi_v1.17032	1	1	1	495	387	511		XLOC_023231	3.33333	Q1	isovaleryl-CoA dehydrogenase [EC:1.3.8.4]	K00253	coding		adi_v1.23073	2	Q1	transcription factor SOX1/3/14/21 (SOX group B)	K09267	coding
adi_v1.12511	126	85	187	52	27	48		adi_v1.08343	3.33333	Q1	NA	K00429	coding		adi_v1.23533	2	Q1	transient receptor potential cation channel subfamily C, invertebrate	K05328	coding
adi_v1.17030	7	2	3	4	3	2		adi_v1.10064	3.33333	Q1	peptide alpha-N-acetyltransferase [EC:2.3.1.88]	K00670	coding		adi_v1.23674	2	Q1	eukaryotic translation initiation factor 2C	K11593	coding
adi_v1.17629	69	61	45	179	190	214		adi_v1.12656	3.33333	Q1	alpha-1,3-mannosyl-glycoprotein beta-1,2-N-acetylglucosaminyltransferase [EC:2.4.1.101]	K00726	coding		adi_v1.23949	2	Q1	tripartite motif-containing protein 2/3	K11997	coding
XLOC_023070	0	1	2	6	5	6		adi_v1.00372	3.33333	Q1	pyrimidine-nucleoside phosphorylase [EC:2.4.2.2]	K00756	coding		adi_v1.24287	2	Q1	STAM-binding protein [EC:3.1.2.15]	K11866	coding
adi_v1.22541	0	0	0	3	1	5		adi_v1.15386	3.33333	Q1	galactokinase [EC:2.7.1.6]	K00849	coding		XLOC_000666	2	Q1	KRAB domain-containing zinc finger protein	K09228	coding
adi_v1.09244	39	47	54	118	89	120		adi_v1.15223	3.33333	Q1	diacylglycerol kinase (ATP dependent) [EC:2.7.1.107]	K00901	coding		XLOC_000978	2	Q1	histamine receptor H2	K04150	coding
adi_v1.18171	5	11	5	130	152	137		adi_v1.14902	3.33333	Q1	phosphatidylinositol-4-phosphate 3-kinase [EC:2.7.1.154]	K00923	coding		XLOC_001330	2	Q1	5-hydroxytryptamine receptor 7	K04163	coding
adi_v1.19168	0	0	0	6	0	4		adi_v1.05180	3.33333	Q1	acetylcholinesterase [EC:3.1.1.7]	K01049	coding		XLOC_003206	2	Q1	nucleoside-diphosphate kinase [EC:2.7.4.6]	K00940	coding
XLOC_021788	0	0	3	1	1	0		adi_v1.08999	3.33333	Q1	arylformamidase [EC:3.5.1.9]	K01432	coding		XLOC_004101	2	Q1	CD2 antigen	K06449	coding
XLOC_021789	1	2	1	1	2	2		adi_v1.07064	3.33333	Q1	peptide deformylase [EC:3.5.1.88]	K01462	coding		XLOC_005077	2	Q1	F-box protein 16	K10299	coding
adi_v1.15426	0	1	2	12	6	16		XLOC_011167	3.33333	Q1	NA	K01529	coding		XLOC_005210	2	Q1	battenin	K12389	coding
adi_v1.16628	6	7	8	80	65	94		adi_v1.09458	3.33333	Q1	malonyl-CoA decarboxylase [EC:4.1.1.9]	K01578	coding		XLOC_005531	2	Q1	peptidyl-tRNA hydrolase, PTH2 family [EC:3.1.1.29]	K04794	coding
adi_v1.01474	18	25	32	14	7	13		adi_v1.19666	3.33333	Q1	tyrosine decarboxylase [EC:4.1.1.25]	K01592	coding		XLOC_006148	2	Q1	zinc finger RNA-binding protein	K13203	coding
adi_v1.01477	22	29	42	45	14	34		XLOC_010593	3.33333	Q1	hydroxymethylglutaryl-CoA synthase [EC:2.3.3.10]	K01641	coding		XLOC_008059	2	Q1	growth arrest-specific 1	K06232	coding
adi_v1.01470	52	49	78	33	34	36		adi_v1.12924	3.33333	Q1	peptide/nickel transport system permease protein	K02034	coding		XLOC_010832	2	Q1	Notch	K02599	coding
adi_v1.18441	3	4	12	3	5	7		adi_v1.01371	3.33333	Q1	apoptotic protease-activating factor	K02084	coding		XLOC_012274	2	Q1	cyclic AMP-dependent transcription factor ATF-2	K04450	coding
adi_v1.01472	1060	1203	1175	689	519	666		adi_v1.16790	3.33333	Q1	cryptochrome	K02295	coding		XLOC_012560	2	Q1	melatonin receptor type 1B	K04286	coding
adi_v1.01473	401	337	390	41	24	43		XLOC_018450	3.33333	Q1	FAS-associated death domain protein	K02373	coding		XLOC_012648	2	Q1	alpha-1,3-fucosyltransferase [EC:2.4.1.-]	K14464	coding
XLOC_013738	0	1	0	14	7	8		adi_v1.18510	3.33333	Q1	cytochrome aa3-600 menaquinol oxidase subunit I [EC:1.10.3.12]	K02827	coding		XLOC_015666	2	Q1	ankyrin repeat and IBR domain-containing protein 1	K11967	coding
XLOC_013739	33	31	34	96	62	70		adi_v1.15387	3.33333	Q1	DNA-directed RNA polymerase II subunit RPB11	K03008	coding		XLOC_015976	2	Q1	E3 ubiquitin-protein ligase FANCL [EC:6.3.2.19]	K10606	coding
adi_v1.17350	0	1	0	0	0	0		XLOC_015613	3.33333	Q1	DNA-directed RNA polymerase subunit P [EC:2.7.7.6]	K03059	coding		XLOC_016520	2	Q1	sn1-specific diacylglycerol lipase [EC:3.1.1.-]	K13806	coding
adi_v1.10714	233	272	275	0	4	8		XLOC_008032	3.33333	Q1	cell division cycle 20-like protein 1, cofactor of APC complex	K03364	coding		XLOC_020966	2	Q1	transposase	K07488	coding
adi_v1.17251	3	2	4	40	16	20		adi_v1.10571	3.33333	Q1	nucleobase:cation symporter-2, NCS2 family	K03458	coding		XLOC_022347	2	Q1	endonuclease III [EC:4.2.99.18]	K10773	coding
adi_v1.06526	195	268	173	11	7	13		adi_v1.15211	3.33333	Q1	colicin import membrane protein	K03646	coding		XLOC_023515	2	Q1	UTP--glucose-1-phosphate uridylyltransferase [EC:2.7.7.9]	K00963	coding
adi_v1.17626	974	1173	1122	563	433	595		adi_v1.16459	3.33333	Q1	NADH dehydrogenase (ubiquinone) 1 beta subcomplex subunit 8	K03964	coding		XLOC_023518	2	Q1	NA	K00540	coding
adi_v1.17359	5	10	11	2	2	2		adi_v1.01972	3.33333	Q1	cannabinoid receptor 2 (macrophage)	K04278	coding		adi_v1.00718	2	Q1	#N/A	#N/A	coding
XLOC_013734	0	1	1	1	1	3		adi_v1.09480	3.33333	Q1	leucine-rich repeat-containing G protein-coupled receptor 5	K04308	coding		adi_v1.01825	2	Q1	#N/A	#N/A	coding
adi_v1.06525	3	2	4	29	29	39		adi_v1.03406	3.33333	Q1	transducin (beta)-like 1	K04508	coding		adi_v1.03597	2	Q1	#N/A	#N/A	coding
XLOC_013736	1	0	0	1	0	0		adi_v1.17520	3.33333	Q1	insulin receptor [EC:2.7.10.1]	K04527	coding		adi_v1.06184	2	Q1	#N/A	#N/A	coding
XLOC_013737	10	15	11	30	12	30		adi_v1.06027	3.33333	Q1	TGF-beta receptor type-1 [EC:2.7.11.30]	K04674	coding		adi_v1.07602	2	Q1	#N/A	#N/A	coding
adi_v1.05809	3	4	1	6	6	5		adi_v1.01448	3.33333	Q1	E3 ubiquitin-protein ligase XIAP	K04725	coding		adi_v1.08363	2	Q1	#N/A	#N/A	coding
adi_v1.09527	2	3	2	3	1	1		adi_v1.19280	3.33333	Q1	myeloid differentiation primary response protein MyD88	K04729	coding		adi_v1.08614	2	Q1	#N/A	#N/A	coding
adi_v1.00879	19	17	18	33	29	26		adi_v1.13117	3.33333	Q1	polycystin 1L2	K04988	coding		adi_v1.09158	2	Q1	#N/A	#N/A	coding
adi_v1.00878	42	37	38	6	6	4		adi_v1.02239	3.33333	Q1	NA	K05047	coding		adi_v1.12525	2	Q1	#N/A	#N/A	coding
adi_v1.09523	1	2	4	19	9	27		adi_v1.08789	3.33333	Q1	discoidin domain receptor family member 1 [EC:2.7.10.1]	K05124	coding		adi_v1.14001	2	Q1	#N/A	#N/A	coding
adi_v1.09520	0	0	0	11	4	15		adi_v1.09953	3.33333	Q1	interleukin 10 receptor beta	K05135	coding		adi_v1.14534	2	Q1	#N/A	#N/A	coding
adi_v1.09521	0	0	0	82	50	83		adi_v1.04116	3.33333	Q1	potassium voltage-gated channel Shaw-related subfamily C, invertebrate	K05320	coding		adi_v1.15706	2	Q1	#N/A	#N/A	coding
adi_v1.00873	0	4	1	3	2	3		XLOC_022004	3.33333	Q1	WAS protein family, member 1	K05753	coding		adi_v1.17331	2	Q1	#N/A	#N/A	coding
adi_v1.05800	0	0	0	11	4	11		adi_v1.07819	3.33333	Q1	excinuclease Cho [EC:3.1.25.-]	K05984	coding		adi_v1.17359	2	Q1	#N/A	#N/A	coding
adi_v1.19468	228	262	235	49	49	80		adi_v1.15181	3.33333	Q1	novel protein kinase C [EC:2.7.11.13]	K06068	coding		adi_v1.18131	2	Q1	#N/A	#N/A	coding
adi_v1.00870	245	249	284	101	66	112		adi_v1.05732	3.33333	Q1	prominin 1	K06532	coding		adi_v1.18272	2	Q1	#N/A	#N/A	coding
XLOC_009786	3	11	3	3	4	5		XLOC_004488	3.33333	Q1	structural maintenance of chromosome 4	K06675	coding		adi_v1.20446	2	Q1	#N/A	#N/A	coding
adi_v1.00876	95	66	129	109	65	90		adi_v1.06524	3.33333	Q1	hypoxia-inducible factor prolyl 4-hydroxylase [EC:1.14.11.-]	K06711	coding		adi_v1.20771	2	Q1	#N/A	#N/A	coding
adi_v1.00875	27	21	30	23	37	49		adi_v1.19264	3.33333	Q1	receptor-type tyrosine-protein phosphatase kappa [EC:3.1.3.48]	K06776	coding		adi_v1.21311	2	Q1	#N/A	#N/A	coding
adi_v1.00874	24	28	32	76	76	106		adi_v1.06563	3.33333	Q1	cytochrome P450, family 2, subfamily B [EC:1.14.14.1]	K07412	coding		adi_v1.21840	2	Q1	#N/A	#N/A	coding
adi_v1.04176	25	35	34	9	9	6		XLOC_015907	3.33333	Q1	mitochondrial trans-2-enoyl-CoA reductase [EC:1.3.1.38]	K07512	coding		adi_v1.22230	2	Q1	#N/A	#N/A	coding
adi_v1.04177	23	18	17	71	38	59		adi_v1.00900	3.33333	Q1	collagen type IV alpha-3-binding protein	K08283	coding		adi_v1.22716	2	Q1	#N/A	#N/A	coding
adi_v1.04174	72	105	72	5	8	10		adi_v1.08782	3.33333	Q1	G protein-coupled receptor 157	K08467	coding		adi_v1.24212	2	Q1	#N/A	#N/A	coding
adi_v1.04175	58	63	62	53	59	58		adi_v1.00945	3.33333	Q1	calcium/calmodulin-dependent protein kinase I [EC:2.7.11.17]	K08794	coding		adi_v1.24361	2	Q1	#N/A	#N/A	coding
adi_v1.04172	46	60	56	105	65	112		adi_v1.01522	3.33333	Q1	triple functional domain protein [EC:2.7.11.1]	K08810	coding		adi_v1.24419	2	Q1	#N/A	#N/A	coding
adi_v1.04170	1	0	0	17	21	14		adi_v1.18600	3.33333	Q1	cellular nucleic acid-binding protein	K09250	coding		XLOC_000500	2	Q1	#N/A	#N/A	non-coding
adi_v1.04171	65	64	70	90	70	100		adi_v1.11447	3.33333	Q1	NF-kappa-B inhibitor-like protein 2	K09257	coding		XLOC_000885	2	Q1	#N/A	#N/A	non-coding
adi_v1.18289	117	125	97	110	94	112		adi_v1.09533	3.33333	Q1	FK506-binding protein 4/5 [EC:5.2.1.8]	K09571	coding		XLOC_001108	2	Q1	#N/A	#N/A	non-coding
adi_v1.10331	14	14	23	33	10	33		adi_v1.16203	3.33333	Q1	ficolin	K10104	coding		XLOC_001311	2	Q1	#N/A	#N/A	non-coding
XLOC_001154	23	32	34	2	1	5		adi_v1.15139	3.33333	Q1	myosin heavy chain	K10352	coding		XLOC_001569	2	Q1	#N/A	#N/A	non-coding
adi_v1.04341	24	32	19	12	7	21		adi_v1.14515	3.33333	Q1	myosin V	K10357	coding		XLOC_001965	2	Q1	#N/A	#N/A	non-coding
XLOC_017296	30	56	39	47	54	78		adi_v1.19354	3.33333	Q1	BTB/POZ domain-containing protein 3/6	K10478	coding		XLOC_002311	2	Q1	#N/A	#N/A	non-coding
XLOC_017295	3	3	3	1	3	2		adi_v1.22267	3.33333	Q1	DNA excision repair protein ERCC-4 [EC:3.1.-.-]	K10848	coding		XLOC_002489	2	Q1	#N/A	#N/A	non-coding
XLOC_017294	22	28	28	4	3	4		adi_v1.19928	3.33333	Q1	endophilin-A	K11247	coding		XLOC_003359	2	Q1	#N/A	#N/A	non-coding
XLOC_017292	1	3	1	1	1	4		adi_v1.17888	3.33333	Q1	kinetochore protein Mis18	K11564	coding		XLOC_003502	2	Q1	#N/A	#N/A	non-coding
adi_v1.07837	0	1	1	14	19	25		adi_v1.21606	3.33333	Q1	actin-related protein 8	K11673	coding		XLOC_003507	2	Q1	#N/A	#N/A	non-coding
XLOC_002062	0	0	0	1	0	0		adi_v1.10759	3.33333	Q1	nuclear receptor interaction protein	K11795	coding		XLOC_003563	2	Q1	#N/A	#N/A	non-coding
adi_v1.07834	120	164	118	48	79	52		adi_v1.23233	3.33333	Q1	ubiquitin carboxyl-terminal hydrolase 19 [EC:3.1.2.15]	K11847	coding		XLOC_003609	2	Q1	#N/A	#N/A	non-coding
XLOC_017299	6	17	15	1	1	1		XLOC_023960	3.33333	Q1	E3 ubiquitin-protein ligase UBR7 [EC:6.3.2.19]	K11979	coding		XLOC_003734	2	Q1	#N/A	#N/A	non-coding
XLOC_002061	0	0	0	0	0	0		adi_v1.12055	3.33333	Q1	protein phosphatase 1 regulatory subunit 12B	K12329	coding		XLOC_004097	2	Q1	#N/A	#N/A	non-coding
XLOC_024419	3	0	4	0	0	5		adi_v1.20700	3.33333	Q1	thioesterase III [EC:3.1.2.-]	K12500	coding		XLOC_004245	2	Q1	#N/A	#N/A	non-coding
XLOC_013456	0	0	0	0	0	0		XLOC_008116	3.33333	Q1	pre-mRNA-splicing factor SYF2	K12868	coding		XLOC_004291	2	Q1	#N/A	#N/A	non-coding
adi_v1.19979	0	1	1	17	18	16		adi_v1.16826	3.33333	Q1	meiotic recombination protein REC8, animal type	K13054	coding		XLOC_004426	2	Q1	#N/A	#N/A	non-coding
adi_v1.20500	63	58	87	47	36	50		adi_v1.22371	3.33333	Q1	RNA-binding protein 16	K13191	coding		XLOC_004791	2	Q1	#N/A	#N/A	non-coding
adi_v1.20503	34	33	35	3	2	2		adi_v1.17369	3.33333	Q1	peroxin-11C	K13353	coding		XLOC_004903	2	Q1	#N/A	#N/A	non-coding
adi_v1.05299	23	29	20	77	51	76		adi_v1.02625	3.33333	Q1	septin 1	K13737	coding		XLOC_005161	2	Q1	#N/A	#N/A	non-coding
XLOC_024412	15	11	18	7	7	7		adi_v1.22486	3.33333	Q1	cystatin-A/B	K13907	coding		XLOC_005300	2	Q1	#N/A	#N/A	non-coding
XLOC_024410	0	1	0	6	4	4		adi_v1.11935	3.33333	Q1	exportin-5	K14289	coding		XLOC_005554	2	Q1	#N/A	#N/A	non-coding
XLOC_013459	4	1	1	8	10	4		XLOC_004849	3.33333	Q1	solute carrier family 5 (sodium-dependent multivitamin transporter), member 6	K14386	coding		XLOC_005711	2	Q1	#N/A	#N/A	non-coding
XLOC_024416	0	0	1	10	1	1		adi_v1.06271	3.33333	Q1	ATP-dependent RNA helicase DHX36 [EC:3.6.4.13]	K14442	coding		XLOC_005778	2	Q1	#N/A	#N/A	non-coding
XLOC_024415	0	1	1	20	13	19		XLOC_011031	3.33333	Q1	ribosome assembly protein RRB1	K14848	coding		XLOC_005802	2	Q1	#N/A	#N/A	non-coding
adi_v1.07833	3	2	7	13	9	15		adi_v1.11564	3.33333	Q1	cation-transporting ATPase 13A1 [EC:3.6.3.-]	K14950	coding		XLOC_006184	2	Q1	#N/A	#N/A	non-coding
adi_v1.17728	0	15	24	7	0	0		adi_v1.08819	3.33333	Q1	elongin-A	K15077	coding		XLOC_006347	2	Q1	#N/A	#N/A	non-coding
adi_v1.16401	1	5	7	0	0	0		adi_v1.09752	3.33333	Q1	mediator of RNA polymerase II transcription subunit 22	K15139	coding		XLOC_006433	2	Q1	#N/A	#N/A	non-coding
adi_v1.09780	14	20	17	17	16	11		adi_v1.01890	3.33333	Q1	#N/A	#N/A	coding		XLOC_006498	2	Q1	#N/A	#N/A	non-coding
XLOC_015674	56	66	52	28	30	31		adi_v1.02090	3.33333	Q1	#N/A	#N/A	coding		XLOC_006568	2	Q1	#N/A	#N/A	non-coding
adi_v1.13283	224	209	231	14	10	22		adi_v1.04034	3.33333	Q1	#N/A	#N/A	coding		XLOC_007276	2	Q1	#N/A	#N/A	non-coding
adi_v1.06529	1	4	1	3	3	2		adi_v1.04324	3.33333	Q1	#N/A	#N/A	coding		XLOC_007299	2	Q1	#N/A	#N/A	non-coding
adi_v1.09785	25	25	35	68	26	54		adi_v1.05346	3.33333	Q1	#N/A	#N/A	coding		XLOC_007620	2	Q1	#N/A	#N/A	non-coding
XLOC_020250	0	0	0	1	0	0		adi_v1.07315	3.33333	Q1	#N/A	#N/A	coding		XLOC_007677	2	Q1	#N/A	#N/A	non-coding
XLOC_020521	9	13	12	12	7	25		adi_v1.08020	3.33333	Q1	#N/A	#N/A	coding		XLOC_007865	2	Q1	#N/A	#N/A	non-coding
XLOC_020520	2	12	14	6	6	4		adi_v1.08085	3.33333	Q1	#N/A	#N/A	coding		XLOC_008170	2	Q1	#N/A	#N/A	non-coding
XLOC_020254	6	17	11	11	6	5		adi_v1.10419	3.33333	Q1	#N/A	#N/A	coding		XLOC_008209	2	Q1	#N/A	#N/A	non-coding
XLOC_015679	0	2	1	4	3	1		adi_v1.11000	3.33333	Q1	#N/A	#N/A	coding		XLOC_008511	2	Q1	#N/A	#N/A	non-coding
XLOC_015678	1	2	2	2	5	4		adi_v1.11563	3.33333	Q1	#N/A	#N/A	coding		XLOC_008521	2	Q1	#N/A	#N/A	non-coding
XLOC_021128	0	0	0	0	1	1		adi_v1.12436	3.33333	Q1	#N/A	#N/A	coding		XLOC_008568	2	Q1	#N/A	#N/A	non-coding
adi_v1.08492	25	26	45	38	30	44		adi_v1.12666	3.33333	Q1	#N/A	#N/A	coding		XLOC_009400	2	Q1	#N/A	#N/A	non-coding
XLOC_017121	0	0	0	0	0	0		adi_v1.15727	3.33333	Q1	#N/A	#N/A	coding		XLOC_009447	2	Q1	#N/A	#N/A	non-coding
adi_v1.16405	17	21	13	14	10	4		adi_v1.16828	3.33333	Q1	#N/A	#N/A	coding		XLOC_009767	2	Q1	#N/A	#N/A	non-coding
adi_v1.16156	26	35	21	4	5	4		adi_v1.17458	3.33333	Q1	#N/A	#N/A	coding		XLOC_009876	2	Q1	#N/A	#N/A	non-coding
adi_v1.09243	27	28	39	44	11	53		adi_v1.18380	3.33333	Q1	#N/A	#N/A	coding		XLOC_009905	2	Q1	#N/A	#N/A	non-coding
adi_v1.02023	2563	3434	2804	41	37	41		adi_v1.19612	3.33333	Q1	#N/A	#N/A	coding		XLOC_010469	2	Q1	#N/A	#N/A	non-coding
adi_v1.16406	0	0	0	27	26	24		adi_v1.22587	3.33333	Q1	#N/A	#N/A	coding		XLOC_010599	2	Q1	#N/A	#N/A	non-coding
adi_v1.09241	10	14	16	17	19	24		adi_v1.23421	3.33333	Q1	#N/A	#N/A	coding		XLOC_010600	2	Q1	#N/A	#N/A	non-coding
XLOC_024570	41	54	28	0	1	0		XLOC_018677	3.33333	Q1	#N/A	#N/A	coding		XLOC_010838	2	Q1	#N/A	#N/A	non-coding
adi_v1.08821	29	24	31	9	10	5		XLOC_000376	3.33333	Q1	#N/A	#N/A	non-coding		XLOC_011488	2	Q1	#N/A	#N/A	non-coding
adi_v1.02021	3	1	2	1	2	4		XLOC_000983	3.33333	Q1	#N/A	#N/A	non-coding		XLOC_011558	2	Q1	#N/A	#N/A	non-coding
XLOC_000545	0	0	0	0	0	1		XLOC_001119	3.33333	Q1	#N/A	#N/A	non-coding		XLOC_011783	2	Q1	#N/A	#N/A	non-coding
XLOC_024576	0	0	0	6	4	3		XLOC_001263	3.33333	Q1	#N/A	#N/A	non-coding		XLOC_011926	2	Q1	#N/A	#N/A	non-coding
XLOC_024577	0	0	0	6	5	6		XLOC_001612	3.33333	Q1	#N/A	#N/A	non-coding		XLOC_011967	2	Q1	#N/A	#N/A	non-coding
XLOC_024578	0	0	0	2	2	5		XLOC_001869	3.33333	Q1	#N/A	#N/A	non-coding		XLOC_012352	2	Q1	#N/A	#N/A	non-coding
adi_v1.05776	0	0	0	10	12	14		XLOC_002185	3.33333	Q1	#N/A	#N/A	non-coding		XLOC_012602	2	Q1	#N/A	#N/A	non-coding
adi_v1.05775	3	3	2	2	2	5		XLOC_002315	3.33333	Q1	#N/A	#N/A	non-coding		XLOC_012719	2	Q1	#N/A	#N/A	non-coding
adi_v1.05774	29	26	38	26	21	31		XLOC_002612	3.33333	Q1	#N/A	#N/A	non-coding		XLOC_013087	2	Q1	#N/A	#N/A	non-coding
adi_v1.05771	22	23	10	8	13	8		XLOC_002672	3.33333	Q1	#N/A	#N/A	non-coding		XLOC_013483	2	Q1	#N/A	#N/A	non-coding
adi_v1.05923	5	2	4	0	3	1		XLOC_004078	3.33333	Q1	#N/A	#N/A	non-coding		XLOC_013608	2	Q1	#N/A	#N/A	non-coding
adi_v1.05921	0	0	0	1	0	0		XLOC_004248	3.33333	Q1	#N/A	#N/A	non-coding		XLOC_013654	2	Q1	#N/A	#N/A	non-coding
adi_v1.22985	8	17	14	35	41	61		XLOC_004400	3.33333	Q1	#N/A	#N/A	non-coding		XLOC_013675	2	Q1	#N/A	#N/A	non-coding
adi_v1.10335	83	84	68	5	10	7		XLOC_005512	3.33333	Q1	#N/A	#N/A	non-coding		XLOC_013688	2	Q1	#N/A	#N/A	non-coding
adi_v1.00854	10	23	19	0	5	3		XLOC_005633	3.33333	Q1	#N/A	#N/A	non-coding		XLOC_014433	2	Q1	#N/A	#N/A	non-coding
adi_v1.03102	0	0	1	13	15	20		XLOC_005711	3.33333	Q1	#N/A	#N/A	non-coding		XLOC_014915	2	Q1	#N/A	#N/A	non-coding
adi_v1.13668	0	0	0	37	29	38		XLOC_007168	3.33333	Q1	#N/A	#N/A	non-coding		XLOC_015147	2	Q1	#N/A	#N/A	non-coding
adi_v1.11757	4	2	2	5	2	11		XLOC_007281	3.33333	Q1	#N/A	#N/A	non-coding		XLOC_016031	2	Q1	#N/A	#N/A	non-coding
adi_v1.16238	0	1	0	4	11	12		XLOC_008202	3.33333	Q1	#N/A	#N/A	non-coding		XLOC_016191	2	Q1	#N/A	#N/A	non-coding
adi_v1.22848	44	41	36	8	6	12		XLOC_008842	3.33333	Q1	#N/A	#N/A	non-coding		XLOC_016219	2	Q1	#N/A	#N/A	non-coding
adi_v1.02927	61	76	67	67	55	66		XLOC_009045	3.33333	Q1	#N/A	#N/A	non-coding		XLOC_016311	2	Q1	#N/A	#N/A	non-coding
adi_v1.02926	104	129	99	39	48	66		XLOC_009166	3.33333	Q1	#N/A	#N/A	non-coding		XLOC_016345	2	Q1	#N/A	#N/A	non-coding
adi_v1.02924	73	86	116	140	94	138		XLOC_009282	3.33333	Q1	#N/A	#N/A	non-coding		XLOC_016541	2	Q1	#N/A	#N/A	non-coding
adi_v1.02923	6	3	3	6	7	2		XLOC_009437	3.33333	Q1	#N/A	#N/A	non-coding		XLOC_016840	2	Q1	#N/A	#N/A	non-coding
adi_v1.02922	90	135	90	50	76	75		XLOC_009803	3.33333	Q1	#N/A	#N/A	non-coding		XLOC_017029	2	Q1	#N/A	#N/A	non-coding
XLOC_000835	0	1	4	0	0	0		XLOC_010339	3.33333	Q1	#N/A	#N/A	non-coding		XLOC_017292	2	Q1	#N/A	#N/A	non-coding
adi_v1.02920	237	215	267	26	11	30		XLOC_010487	3.33333	Q1	#N/A	#N/A	non-coding		XLOC_017295	2	Q1	#N/A	#N/A	non-coding
adi_v1.10357	201	221	198	150	113	167		XLOC_010726	3.33333	Q1	#N/A	#N/A	non-coding		XLOC_017360	2	Q1	#N/A	#N/A	non-coding
adi_v1.10820	111	110	128	34	24	41		XLOC_011489	3.33333	Q1	#N/A	#N/A	non-coding		XLOC_017400	2	Q1	#N/A	#N/A	non-coding
adi_v1.10822	18	21	23	200	133	176		XLOC_013414	3.33333	Q1	#N/A	#N/A	non-coding		XLOC_017402	2	Q1	#N/A	#N/A	non-coding
adi_v1.10353	6	4	3	5	4	6		XLOC_013604	3.33333	Q1	#N/A	#N/A	non-coding		XLOC_017654	2	Q1	#N/A	#N/A	non-coding
adi_v1.02929	145	157	200	75	63	92		XLOC_014856	3.33333	Q1	#N/A	#N/A	non-coding		XLOC_017880	2	Q1	#N/A	#N/A	non-coding
adi_v1.02928	140	158	146	14	14	14		XLOC_015167	3.33333	Q1	#N/A	#N/A	non-coding		XLOC_018150	2	Q1	#N/A	#N/A	non-coding
adi_v1.10334	15	20	26	18	11	5		XLOC_015557	3.33333	Q1	#N/A	#N/A	non-coding		XLOC_018476	2	Q1	#N/A	#N/A	non-coding
adi_v1.23083	247	284	285	69	61	87		XLOC_015833	3.33333	Q1	#N/A	#N/A	non-coding		XLOC_018792	2	Q1	#N/A	#N/A	non-coding
adi_v1.23084	5	4	5	26	20	26		XLOC_017352	3.33333	Q1	#N/A	#N/A	non-coding		XLOC_018996	2	Q1	#N/A	#N/A	non-coding
adi_v1.23087	28	41	21	22	24	13		XLOC_018273	3.33333	Q1	#N/A	#N/A	non-coding		XLOC_019628	2	Q1	#N/A	#N/A	non-coding
adi_v1.23086	17	27	29	22	30	21		XLOC_018661	3.33333	Q1	#N/A	#N/A	non-coding		XLOC_019775	2	Q1	#N/A	#N/A	non-coding
XLOC_003335	7	9	5	11	11	19		XLOC_018801	3.33333	Q1	#N/A	#N/A	non-coding		XLOC_019901	2	Q1	#N/A	#N/A	non-coding
XLOC_003334	0	0	0	3	1	0		XLOC_019147	3.33333	Q1	#N/A	#N/A	non-coding		XLOC_020395	2	Q1	#N/A	#N/A	non-coding
adi_v1.24513	0	0	0	0	1	0		XLOC_019276	3.33333	Q1	#N/A	#N/A	non-coding		XLOC_020691	2	Q1	#N/A	#N/A	non-coding
adi_v1.14112	1	0	1	23	15	20		XLOC_019565	3.33333	Q1	#N/A	#N/A	non-coding		XLOC_021033	2	Q1	#N/A	#N/A	non-coding
XLOC_003330	1	1	0	4	4	6		XLOC_020957	3.33333	Q1	#N/A	#N/A	non-coding		XLOC_021620	2	Q1	#N/A	#N/A	non-coding
adi_v1.14117	408	560	481	392	371	509		XLOC_021164	3.33333	Q1	#N/A	#N/A	non-coding		XLOC_021702	2	Q1	#N/A	#N/A	non-coding
adi_v1.11196	0	0	0	6	10	5		XLOC_022159	3.33333	Q1	#N/A	#N/A	non-coding		XLOC_021853	2	Q1	#N/A	#N/A	non-coding
adi_v1.18460	51	43	51	26	36	28		XLOC_022433	3.33333	Q1	#N/A	#N/A	non-coding		XLOC_021955	2	Q1	#N/A	#N/A	non-coding
adi_v1.11195	0	0	0	147	177	192		XLOC_022889	3.33333	Q1	#N/A	#N/A	non-coding		XLOC_022480	2	Q1	#N/A	#N/A	non-coding
adi_v1.18465	4	2	6	5	1	2		XLOC_023426	3.33333	Q1	#N/A	#N/A	non-coding		XLOC_022692	2	Q1	#N/A	#N/A	non-coding
adi_v1.18464	1	0	2	2	2	4		XLOC_023428	3.33333	Q1	#N/A	#N/A	non-coding		XLOC_022712	2	Q1	#N/A	#N/A	non-coding
adi_v1.11190	40	22	26	52	23	53		XLOC_024611	3.33333	Q1	#N/A	#N/A	non-coding		XLOC_022719	2	Q1	#N/A	#N/A	non-coding
adi_v1.18469	12	24	26	4	5	9		XLOC_024733	3.33333	Q1	#N/A	#N/A	non-coding		XLOC_022974	2	Q1	#N/A	#N/A	non-coding
adi_v1.00631	42	53	48	12	7	4		adi_v1.07394	3.66667	Q1	malate dehydrogenase (oxaloacetate-decarboxylating) [EC:1.1.1.38]	K00027	coding		XLOC_023252	2	Q1	#N/A	#N/A	non-coding
XLOC_001788	0	1	0	0	1	0		adi_v1.07611	3.66667	Q1	carbonyl reductase 1 [EC:1.1.1.184 1.1.1.189 1.1.1.197]	K00079	coding		XLOC_023632	2	Q1	#N/A	#N/A	non-coding
adi_v1.11198	406	372	450	26	15	26		adi_v1.24113	3.66667	Q1	formate dehydrogenase, beta subunit [EC:1.2.1.2]	K00125	coding		XLOC_023679	2	Q1	#N/A	#N/A	non-coding
adi_v1.00630	28	34	31	30	27	27		XLOC_016420	3.66667	Q1	dimethylaniline monooxygenase (N-oxide forming) [EC:1.14.13.8]	K00485	coding		XLOC_023755	2	Q1	#N/A	#N/A	non-coding
adi_v1.19732	18	26	28	17	1	7		adi_v1.14790	3.66667	Q1	1-acyl-sn-glycerol-3-phosphate acyltransferase [EC:2.3.1.51]	K00655	coding		XLOC_023944	2	Q1	#N/A	#N/A	non-coding
adi_v1.16170	3	0	2	2	1	4		adi_v1.06189	3.66667	Q1	glucuronosyltransferase [EC:2.4.1.17]	K00699	coding		XLOC_023969	2	Q1	#N/A	#N/A	non-coding
adi_v1.16173	116	133	148	42	32	58		adi_v1.00719	3.66667	Q1	protein kinase [EC:2.7.1.37]	K00870	coding		XLOC_024175	2	Q1	#N/A	#N/A	non-coding
adi_v1.07010	0	0	0	20	14	24		adi_v1.14965	3.66667	Q1	polyphosphate glucokinase [EC:2.7.1.63]	K00886	coding		XLOC_024206	2	Q1	#N/A	#N/A	non-coding
adi_v1.16175	133	107	142	58	30	45		adi_v1.00840	3.66667	Q1	S-adenosylhomocysteine/5'-methylthioadenosine nucleosidase [EC:3.2.2.9]	K01243	coding		XLOC_024463	2	Q1	#N/A	#N/A	non-coding
adi_v1.02698	2	9	6	6	8	16		adi_v1.15586	3.66667	Q1	protease, serine, 7 (enterokinase) [EC:3.4.21.9]	K01316	coding		XLOC_024772	2	Q1	#N/A	#N/A	non-coding
adi_v1.10050	3	4	5	4	1	3		adi_v1.13024	3.66667	Q1	prolyl oligopeptidase [EC:3.4.21.26]	K01322	coding		adi_v1.00855	2.33333	Q1	low affinity immunoglobulin gamma Fc region receptor II-b	K12560	coding
adi_v1.16176	0	0	0	1	5	0		adi_v1.09121	3.66667	Q1	cathepsin L [EC:3.4.22.15]	K01365	coding		adi_v1.01165	2.33333	Q1	nicotinic acetylcholine receptor, invertebrate	K05312	coding
adi_v1.02695	2	0	2	0	0	0		adi_v1.21229	3.66667	Q1	cathepsin L [EC:3.4.22.15]	K01365	coding		adi_v1.01352	2.33333	Q1	D-alanine-D-alanine ligase [EC:6.3.2.4]	K01921	coding
adi_v1.02694	413	524	489	8	2	9		adi_v1.08833	3.66667	Q1	fructose-bisphosphate aldolase, class I [EC:4.1.2.13]	K01623	coding		adi_v1.01636	2.33333	Q1	long-chain acyl-CoA synthetase [EC:6.2.1.3]	K01897	coding
adi_v1.02697	74	80	89	173	93	143		adi_v1.24437	3.66667	Q1	biotin--protein ligase [EC:6.3.4.9 6.3.4.10 6.3.4.11 6.3.4.15]	K01942	coding		adi_v1.01949	2.33333	Q1	4-nitrophenyl phosphatase [EC:3.1.3.41]	K01101	coding
adi_v1.00632	0	0	0	0	4	0		adi_v1.02406	3.66667	Q1	carbamoyl-phosphate synthase [EC:6.3.5.5]	K01954	coding		adi_v1.02021	2.33333	Q1	cytochrome P450, family 4, subfamily V	K07427	coding
adi_v1.02690	1	5	1	15	5	8		adi_v1.11880	3.66667	Q1	RNA 3'-terminal phosphate cyclase [EC:6.5.1.4]	K01974	coding		adi_v1.02232	2.33333	Q1	dTDP-glucose 4,6-dehydratase [EC:4.2.1.46]	K01710	coding
adi_v1.10424	29	40	22	40	36	33		adi_v1.20371	3.66667	Q1	V-type H+-transporting ATPase subunit I [EC:3.6.3.14]	K02123	coding		adi_v1.02864	2.33333	Q1	polypeptide N-acetylglucosaminyltransferase [EC:2.4.1.-]	K09667	coding
XLOC_000785	4	4	3	1	2	1		adi_v1.09607	3.66667	Q1	FAS-associated death domain protein	K02373	coding		adi_v1.02881	2.33333	Q1	DNA primase small subunit [EC:2.7.7.-]	K02684	coding
XLOC_000784	0	0	0	25	13	27		adi_v1.22664	3.66667	Q1	FAS-associated death domain protein	K02373	coding		adi_v1.03266	2.33333	Q1	Xaa-Pro aminopeptidase [EC:3.4.11.9]	K01262	coding
adi_v1.12895	4	7	6	21	26	30		adi_v1.03207	3.66667	Q1	nerve growth factor receptor (TNFR superfamily member 16)	K02583	coding		adi_v1.03968	2.33333	Q1	contactin associated protein-like 2	K07380	coding
XLOC_000780	0	0	0	0	0	0		adi_v1.23749	3.66667	Q1	nerve growth factor receptor (TNFR superfamily member 16)	K02583	coding		adi_v1.04431	2.33333	Q1	retina and anterior neural fold homeobox-like protein	K09333	coding
XLOC_000783	0	0	2	0	1	1		adi_v1.02304	3.66667	Q1	classical protein kinase C [EC:2.7.11.13]	K02677	coding		adi_v1.05138	2.33333	Q1	MFS transporter, OFA family, oxalate/formate antiporter	K08177	coding
XLOC_006372	55	79	54	6	4	11		adi_v1.22610	3.66667	Q1	DNA-directed RNA polymerase subunit P [EC:2.7.7.6]	K03059	coding		adi_v1.05860	2.33333	Q1	THO complex subunit 3	K12880	coding
XLOC_006373	147	212	149	11	18	21		adi_v1.18162	3.66667	Q1	anaphase-promoting complex subunit 8	K03355	coding		adi_v1.05983	2.33333	Q1	pathogenesis-related protein 1	K13449	coding
adi_v1.00202	66	84	81	73	47	60		XLOC_023659	3.66667	Q1	cell division cycle 20-like protein 1, cofactor of APC complex	K03364	coding		adi_v1.06168	2.33333	Q1	hexose-6-phosphate dehydrogenase [EC:1.1.1.47 3.1.1.31]	K13937	coding
XLOC_006371	52	64	58	2	9	5		adi_v1.10320	3.66667	Q1	DNA polymerase delta subunit 3	K03504	coding		adi_v1.06182	2.33333	Q1	E3 ubiquitin-protein ligase HERC2 [EC:6.3.2.19]	K10595	coding
XLOC_000789	0	3	0	9	9	11		adi_v1.13464	3.66667	Q1	ATP-dependent Clp protease ATP-binding subunit ClpE	K03697	coding		adi_v1.06263	2.33333	Q1	E3 ubiquitin-protein ligase XIAP	K04725	coding
adi_v1.23884	42	52	62	121	90	117		adi_v1.04675	3.66667	Q1	arginine vasopressin receptor 2	K04228	coding		adi_v1.06319	2.33333	Q1	UDP-glucose:(heptosyl)LPS alpha-1,3-glucosyltransferase [EC:2.4.1.-]	K02844	coding
XLOC_016656	8	8	9	3	7	2		adi_v1.18606	3.66667	Q1	Ras GTPase-activating protein 1	K04352	coding		adi_v1.06655	2.33333	Q1	pyrroline-5-carboxylate reductase [EC:1.5.1.2]	K00286	coding
XLOC_006375	0	2	1	1	0	1		adi_v1.20515	3.66667	Q1	fibroblast growth factor receptor 1 [EC:2.7.10.1]	K04362	coding		adi_v1.06752	2.33333	Q1	RING finger and CHY zinc finger domain-containing protein 1 [EC:6.3.2.19]	K10144	coding
adi_v1.14076	2	3	2	23	12	19		adi_v1.01962	3.66667	Q1	NA	K04616	coding		adi_v1.06864	2.33333	Q1	simple sugar transport system permease protein	K02057	coding
adi_v1.08079	0	0	2	30	18	29		XLOC_012360	3.66667	Q1	transient receptor potential cation channel subfamily A member 1	K04984	coding		adi_v1.07283	2.33333	Q1	methylenetetrahydrofolate dehydrogenase (NADP+) / methenyltetrahydrofolate cyclohydrolase / formyltetrahydrofolate synthetase [EC:1.5.1.5 3.5.4.9 6.3.4.3]	K00288	coding
adi_v1.08078	2	1	2	89	38	60		adi_v1.07915	3.66667	Q1	polycystin 1	K04985	coding		adi_v1.07395	2.33333	Q1	phosphate transporter	K14430	coding
adi_v1.24511	56	59	57	30	20	37		adi_v1.24585	3.66667	Q1	EphA7 [EC:2.7.10.1]	K05108	coding		adi_v1.07477	2.33333	Q1	CDW93 antigen	K06702	coding
adi_v1.09062	1	2	5	0	2	0		adi_v1.08923	3.66667	Q1	discoidin domain receptor family member 2 [EC:2.7.10.1]	K05125	coding		adi_v1.07807	2.33333	Q1	kynureninase [EC:3.7.1.3]	K01556	coding
adi_v1.00265	5	13	9	9	7	9		adi_v1.04275	3.66667	Q1	glycine receptor alpha-2	K05194	coding		adi_v1.07955	2.33333	Q1	polycomb protein EED	K11462	coding
XLOC_018960	23	26	36	11	2	6		adi_v1.02120	3.66667	Q1	SET domain-containing protein 6	K05302	coding		adi_v1.08205	2.33333	Q1	tight adherence protein D	K12512	coding
adi_v1.08076	2	3	4	5	13	8		adi_v1.01165	3.66667	Q1	nicotinic acetylcholine receptor, invertebrate	K05312	coding		adi_v1.08580	2.33333	Q1	mitofusin [EC:3.6.5.-]	K06030	coding
adi_v1.00638	46	62	65	43	35	55		adi_v1.01793	3.66667	Q1	NA	K05393	coding		adi_v1.08711	2.33333	Q1	proton-dependent oligopeptide transporter, POT family	K03305	coding
adi_v1.22614	30	39	64	106	81	69		adi_v1.22896	3.66667	Q1	NA	K05393	coding		adi_v1.08871	2.33333	Q1	beta-1,3-N-acetylglucosaminyltransferase 5 [EC:2.4.1.206]	K03766	coding
XLOC_001877	1	0	0	0	0	0		adi_v1.06244	3.66667	Q1	catenin alpha	K05691	coding		adi_v1.09025	2.33333	Q1	heparanase 1 [EC:3.2.1.166]	K07964	coding
XLOC_001871	3	7	2	35	15	27		adi_v1.10395	3.66667	Q1	tight junction protein 1	K05701	coding		adi_v1.09188	2.33333	Q1	translation initiation factor IF-2	K02519	coding
XLOC_001872	0	1	0	3	6	5		adi_v1.09646	3.66667	Q1	FYVE, RhoGEF and PH domain containing 5/6	K05724	coding		adi_v1.10179	2.33333	Q1	lysophospholipid hydrolase [EC:3.1.1.5]	K14676	coding
XLOC_001873	0	1	0	1	1	0		adi_v1.08580	3.66667	Q1	mitofusin [EC:3.6.5.-]	K06030	coding		adi_v1.10454	2.33333	Q1	collagen, type I/II/III/V/XI/XXIV/XXVII, alpha	K06236	coding
adi_v1.09067	8	1	9	5	1	6		adi_v1.17821	3.66667	Q1	low density lipoprotein-related protein 2	K06233	coding		adi_v1.10641	2.33333	Q1	voltage-dependent calcium channel alpha-2/delta-1	K04858	coding
adi_v1.18302	8	5	16	25	7	15		adi_v1.13458	3.66667	Q1	collagen, type IV, alpha	K06237	coding		adi_v1.11327	2.33333	Q1	serine/threonine-protein phosphatase with EF-hands [EC:3.1.3.16]	K13807	coding
adi_v1.13328	2	8	6	88	71	70		adi_v1.22020	3.66667	Q1	neural cell adhesion molecule	K06491	coding		adi_v1.11522	2.33333	Q1	importin subunit beta-1	K14293	coding
XLOC_012537	0	0	0	0	0	0		adi_v1.21202	3.66667	Q1	cyclin-dependent kinase inhibitor 1B	K06624	coding		adi_v1.11711	2.33333	Q1	linoleoyl-CoA desaturase [EC:1.14.19.3]	K00508	coding
adi_v1.09066	538	605	582	300	213	267		XLOC_008324	3.66667	Q1	CDK inhibitor PHO81	K06653	coding		adi_v1.11743	2.33333	Q1	catenin (cadherin-associated protein), delta 1	K05690	coding
adi_v1.01166	35	49	42	24	25	32		adi_v1.16824	3.66667	Q1	sterol regulatory element-binding transcription factor 1	K07197	coding		adi_v1.12016	2.33333	Q1	26S proteasome non-ATPase regulatory subunit 10	K06694	coding
XLOC_005802	9	17	11	3	1	2		adi_v1.23498	3.66667	Q1	contactin associated protein-like 2	K07380	coding		adi_v1.12160	2.33333	Q1	KRAB domain-containing zinc finger protein	K09228	coding
adi_v1.09065	0	2	0	20	16	14		XLOC_010907	3.66667	Q1	putative transposase	K07497	coding		adi_v1.12469	2.33333	Q1	bile acid:Na+ symporter, BASS family	K03453	coding
adi_v1.19394	2	4	3	2	0	6		adi_v1.17599	3.66667	Q1	enoyl-CoA hydratase [EC:4.2.1.17]	K07511	coding		adi_v1.12586	2.33333	Q1	actinin alpha	K05699	coding
adi_v1.09064	0	0	0	5	1	8		adi_v1.16839	3.66667	Q1	two-component system, NarL family, sensor histidine kinase DegS [EC:2.7.13.3]	K07777	coding		adi_v1.12602	2.33333	Q1	exodeoxyribonuclease (lambda-induced) [EC:3.1.11.3]	K01143	coding
adi_v1.19526	49	79	67	13	17	19		adi_v1.13389	3.66667	Q1	Rab family, other	K07976	coding		adi_v1.12620	2.33333	Q1	nuclear pore complex protein Nup133	K14300	coding
adi_v1.12077	115	146	133	10	4	8		adi_v1.24026	3.66667	Q1	NADPH oxidase	K08008	coding		adi_v1.12902	2.33333	Q1	fatty acid desaturase (delta-4 desaturase) [EC:1.14.19.-]	K12418	coding
adi_v1.12070	56	89	54	7	3	8		adi_v1.02329	3.66667	Q1	advillin	K08017	coding		adi_v1.12981	2.33333	Q1	26S proteasome non-ATPase regulatory subunit 10	K06694	coding
adi_v1.12071	1	3	2	7	3	10		adi_v1.14223	3.66667	Q1	G protein-coupled receptor 144	K08466	coding		adi_v1.13070	2.33333	Q1	ATP-binding cassette, subfamily B (MDR/TAP), member 6	K05661	coding
adi_v1.14289	19	26	19	10	9	11		adi_v1.01959	3.66667	Q1	syntaxin 8	K08501	coding		adi_v1.13103	2.33333	Q1	competence protein ComFA	K02240	coding
XLOC_005258	0	0	0	2	4	6		adi_v1.12978	3.66667	Q1	human immunodeficiency virus type I enhancer-binding protein	K09239	coding		adi_v1.13118	2.33333	Q1	arachidonate 5-lipoxygenase [EC:1.13.11.34]	K00461	coding
adi_v1.21383	0	0	0	354	280	321		adi_v1.11675	3.66667	Q1	cysteine and glycine-rich protein	K09377	coding		adi_v1.13281	2.33333	Q1	actinorhodin biosynthesis protein ActVIA	K14626	coding
adi_v1.12078	123	150	167	98	89	114		adi_v1.04929	3.66667	Q1	tocopherol cyclase	K09834	coding		adi_v1.13389	2.33333	Q1	Rab family, other	K07976	coding
adi_v1.06877	5	14	12	2	3	8		adi_v1.04416	3.66667	Q1	enolase-phosphatase E1 [EC:3.1.3.77]	K09880	coding		adi_v1.13414	2.33333	Q1	F-box protein 42	K10317	coding
adi_v1.09068	0	1	1	9	10	9		adi_v1.04628	3.66667	Q1	F-box and leucine-rich repeat protein 2/20	K10268	coding		adi_v1.14170	2.33333	Q1	BRCA1-associated RING domain protein 1 [EC:6.3.2.19]	K10683	coding
adi_v1.16672	0	0	0	12	9	10		adi_v1.20722	3.66667	Q1	F-box and leucine-rich repeat protein 7	K10273	coding		adi_v1.14375	2.33333	Q1	microphthalmia-associated transcription factor	K09455	coding
XLOC_019182	10	12	5	7	16	4		adi_v1.22822	3.66667	Q1	myosin heavy chain	K10352	coding		adi_v1.14582	2.33333	Q1	chromosome segregation protein	K03529	coding
adi_v1.05088	32	28	29	6	9	8		adi_v1.08153	3.66667	Q1	dynein heavy chain, axonemal	K10408	coding		adi_v1.14921	2.33333	Q1	arylsulfatase I/J [EC:3.1.6.-]	K12375	coding
adi_v1.15243	48	59	60	40	38	50		adi_v1.03255	3.66667	Q1	BTB/POZ domain-containing protein 9	K10481	coding		adi_v1.14961	2.33333	Q1	apoptotic protease-activating factor	K02084	coding
adi_v1.15240	148	189	132	83	91	74		adi_v1.21731	3.66667	Q1	heparan-alpha-glucosaminide N-acetyltransferase [EC:2.3.1.78]	K10532	coding		adi_v1.15038	2.33333	Q1	autophagy-related protein 16	K08340	coding
adi_v1.15241	9	7	8	9	11	6		adi_v1.18338	3.66667	Q1	endonuclease VIII-like 3	K10569	coding		adi_v1.15101	2.33333	Q1	poly(ADP-ribose) glycohydrolase [EC:3.2.1.143]	K07759	coding
adi_v1.15246	95	87	90	35	13	32		adi_v1.10766	3.66667	Q1	E3 ubiquitin-protein ligase EDD1 [EC:6.3.2.19]	K10593	coding		adi_v1.15160	2.33333	Q1	tubulin beta	K07375	coding
adi_v1.15069	5	9	9	6	11	19		adi_v1.15555	3.66667	Q1	ubiquitin conjugation factor E4 A [EC:6.3.2.19]	K10596	coding		adi_v1.15181	2.33333	Q1	novel protein kinase C [EC:2.7.11.13]	K06068	coding
adi_v1.11625	9	8	21	15	14	22		adi_v1.04860	3.66667	Q1	E3 ubiquitin-protein ligase FANCL [EC:6.3.2.19]	K10606	coding		adi_v1.15435	2.33333	Q1	cathepsin L [EC:3.4.22.15]	K01365	coding
adi_v1.04266	5	1	10	11	8	12		adi_v1.08345	3.66667	Q1	BRCA1-associated RING domain protein 1 [EC:6.3.2.19]	K10683	coding		adi_v1.15851	2.33333	Q1	pathogenesis-related protein 1	K13449	coding
adi_v1.01633	61	39	63	56	25	45		adi_v1.09388	3.66667	Q1	replication factor C subunit 2/4	K10755	coding		adi_v1.16170	2.33333	Q1	E3 ubiquitin-protein ligase EDD1 [EC:6.3.2.19]	K10593	coding
adi_v1.14727	7	2	4	13	5	10		XLOC_008371	3.66667	Q1	alkylated DNA repair protein alkB homolog 7 [EC:1.14.11.-]	K10769	coding		adi_v1.16654	2.33333	Q1	kelch-like protein 24/35	K10461	coding
XLOC_018388	0	1	0	0	0	0		adi_v1.10604	3.66667	Q1	RAD51-like protein 3	K10871	coding		adi_v1.17148	2.33333	Q1	tyrosine aminotransferase [EC:2.6.1.5]	K00815	coding
XLOC_018389	0	7	2	0	0	0		adi_v1.09292	3.66667	Q1	werner syndrome ATP-dependent helicase [EC:3.6.4.12]	K10900	coding		adi_v1.17197	2.33333	Q1	ribosomal protein S6 kinase alpha-5 [EC:2.7.11.1]	K04445	coding
adi_v1.12212	1	0	1	4	1	1		adi_v1.04555	3.66667	Q1	cell cycle checkpoint control protein RAD9B	K10995	coding		adi_v1.17278	2.33333	Q1	DNA-directed RNA polymerase II subunit RPB11	K03008	coding
adi_v1.01168	160	211	177	239	196	254		adi_v1.15276	3.66667	Q1	diamine oxidase [EC:1.4.3.22]	K11182	coding		adi_v1.17372	2.33333	Q1	facilitated trehalose transporter	K14258	coding
adi_v1.08699	137	186	145	52	47	51		adi_v1.13708	3.66667	Q1	chromosome-anchoring protein RacA	K11686	coding		adi_v1.17671	2.33333	Q1	polo-like kinase 1 [EC:2.7.11.21]	K06631	coding
adi_v1.12217	261	248	302	118	81	143		adi_v1.13251	3.66667	Q1	WD repeat-containing protein 21A	K11799	coding		adi_v1.17722	2.33333	Q1	zinc finger RNA-binding protein	K13203	coding
adi_v1.08697	0	0	0	1	1	3		adi_v1.06324	3.66667	Q1	ubiquitin carboxyl-terminal hydrolase 19 [EC:3.1.2.15]	K11847	coding		adi_v1.17953	2.33333	Q1	galanin receptor 1	K04230	coding
adi_v1.08696	80	68	102	48	54	56		XLOC_015666	3.66667	Q1	ankyrin repeat and IBR domain-containing protein 1	K11967	coding		adi_v1.17986	2.33333	Q1	cellular nucleic acid-binding protein	K09250	coding
XLOC_018382	3	0	3	0	0	0		adi_v1.06554	3.66667	Q1	phosphatase NudJ [EC:3.6.1.-]	K12152	coding		adi_v1.18422	2.33333	Q1	serine/threonine protein kinase, bacterial [EC:2.7.11.1]	K08884	coding
adi_v1.08694	2	1	6	26	11	26		adi_v1.18823	3.66667	Q1	E3 ubiquitin-protein ligase HECW2 [EC:6.3.2.19]	K12168	coding		adi_v1.19207	2.33333	Q1	dual specificity phosphatase [EC:3.1.3.16 3.1.3.48]	K14165	coding
adi_v1.08693	21	26	21	38	16	37		adi_v1.01963	3.66667	Q1	atrial natriuretic peptide receptor A [EC:4.6.1.2]	K12323	coding		adi_v1.19228	2.33333	Q1	superoxide dismutase, Cu-Zn family [EC:1.15.1.1]	K04565	coding
XLOC_018385	2	1	3	11	5	7		adi_v1.12179	3.66667	Q1	Niemann-Pick C1 protein	K12385	coding		adi_v1.19713	2.33333	Q1	serine/threonine kinase 16 [EC:2.7.11.1]	K08856	coding
XLOC_018386	0	0	0	0	1	0		adi_v1.24634	3.66667	Q1	SH3 domain-containing kinase-binding protein 1	K12470	coding		adi_v1.19748	2.33333	Q1	exonuclease SbcC	K03546	coding
XLOC_018387	0	0	0	0	0	0		adi_v1.18295	3.66667	Q1	RNA-binding protein 25	K12822	coding		adi_v1.19789	2.33333	Q1	cap-specific mRNA (nucleoside-2'-O-)-methyltransferase 1 [EC:2.1.1.57]	K14589	coding
XLOC_010559	0	0	0	0	1	2		XLOC_023310	3.66667	Q1	poly(U)-binding-splicing factor PUF60	K12838	coding		adi_v1.19847	2.33333	Q1	SEL1 protein	K14026	coding
XLOC_010558	0	0	0	0	0	0		adi_v1.14566	3.66667	Q1	peroxin-26	K13340	coding		adi_v1.20322	2.33333	Q1	3-hydroxyisobutyryl-CoA hydrolase [EC:3.1.2.4]	K05605	coding
adi_v1.04267	7	14	12	14	11	13		adi_v1.22562	3.66667	Q1	brassinosteroid insensitive 1-associated receptor kinase 1 [EC:2.7.10.1 2.7.11.1]	K13416	coding		adi_v1.20426	2.33333	Q1	sialophorin	K06477	coding
XLOC_010556	34	41	37	45	48	55		adi_v1.23249	3.66667	Q1	calcium-binding protein CML	K13448	coding		adi_v1.20503	2.33333	Q1	DNA repair and recombination protein RAD54 and RAD54-like protein [EC:3.6.4.-]	K10875	coding
XLOC_010553	0	0	0	0	0	0		adi_v1.14185	3.66667	Q1	protein transport protein SEC31	K14005	coding		adi_v1.20914	2.33333	Q1	Rho GDP-dissociation inhibitor	K12462	coding
XLOC_015072	14	30	17	17	19	12		adi_v1.10831	3.66667	Q1	Ran GTPase-activating protein 1	K14319	coding		adi_v1.20945	2.33333	Q1	putative colanic acid biosysnthesis UDP-glucose lipid carrier transferase	K03606	coding
adi_v1.06336	68	79	95	20	19	31		adi_v1.19569	3.66667	Q1	cubilin	K14616	coding		adi_v1.21104	2.33333	Q1	adenylyltransferase and sulfurtransferase	K11996	coding
adi_v1.06337	49	47	52	11	0	8		adi_v1.00750	3.66667	Q1	calbindin D28	K14757	coding		adi_v1.21156	2.33333	Q1	transformation/transcription domain-associated protein	K08874	coding
adi_v1.06334	0	0	0	3	4	11		adi_v1.05923	3.66667	Q1	protein SHQ1	K14764	coding		adi_v1.21310	2.33333	Q1	homoserine kinase [EC:2.7.1.39]	K00872	coding
adi_v1.06335	1	1	2	18	15	15		adi_v1.21083	3.66667	Q1	La-related protein 7	K15191	coding		adi_v1.21331	2.33333	Q1	contactin associated protein-like 2	K07380	coding
adi_v1.01919	78	101	87	26	25	32		XLOC_010645	3.66667	Q1	ATP-dependent DNA helicase PIF1 [EC:3.6.4.12]	K15255	coding		adi_v1.21866	2.33333	Q1	dual 3',5'-cyclic-AMP and -GMP phosphodiesterase 11 [EC:3.1.4.17 3.1.4.35]	K13298	coding
adi_v1.06747	112	95	143	163	78	152		adi_v1.01732	3.66667	Q1	#N/A	#N/A	coding		adi_v1.21979	2.33333	Q1	F-box and leucine-rich repeat protein 19	K10285	coding
adi_v1.01915	1	1	2	14	12	12		adi_v1.02074	3.66667	Q1	#N/A	#N/A	coding		adi_v1.22035	2.33333	Q1	NA	K08792	coding
adi_v1.01911	0	0	0	1	1	1		adi_v1.04654	3.66667	Q1	#N/A	#N/A	coding		adi_v1.22317	2.33333	Q1	pre-mRNA-splicing factor CWC26	K13106	coding
adi_v1.01910	0	0	0	0	2	1		adi_v1.04960	3.66667	Q1	#N/A	#N/A	coding		adi_v1.22885	2.33333	Q1	small VCP/p97-interacting protein	K14014	coding
XLOC_003928	20	10	21	22	11	18		adi_v1.06718	3.66667	Q1	#N/A	#N/A	coding		adi_v1.23051	2.33333	Q1	collagen, type I/II/III/V/XI/XXIV/XXVII, alpha	K06236	coding
adi_v1.01310	5	8	7	15	13	16		adi_v1.06833	3.66667	Q1	#N/A	#N/A	coding		adi_v1.23297	2.33333	Q1	cyclin-dependent kinase 10 [EC:2.7.11.22]	K02449	coding
adi_v1.01313	40	28	42	45	19	35		adi_v1.10037	3.66667	Q1	#N/A	#N/A	coding		adi_v1.23778	2.33333	Q1	zinc-finger protein CreA/MIG	K09467	coding
adi_v1.01312	2	2	2	15	22	17		adi_v1.10461	3.66667	Q1	#N/A	#N/A	coding		adi_v1.24270	2.33333	Q1	Rho guanine nucleotide exchange factor 7	K13710	coding
adi_v1.01315	6	3	10	7	5	5		adi_v1.11019	3.66667	Q1	#N/A	#N/A	coding		adi_v1.24687	2.33333	Q1	Fem-1 homolog b	K10349	coding
adi_v1.01314	1	1	3	0	0	2		adi_v1.11159	3.66667	Q1	#N/A	#N/A	coding		XLOC_000974	2.33333	Q1	cleavage and polyadenylation specificity factor subunit 1	K14401	coding
adi_v1.01641	42	26	35	130	100	122		adi_v1.11581	3.66667	Q1	#N/A	#N/A	coding		XLOC_001613	2.33333	Q1	aarF domain-containing kinase	K08869	coding
XLOC_005554	2	0	1	2	3	1		adi_v1.12198	3.66667	Q1	#N/A	#N/A	coding		XLOC_002820	2.33333	Q1	splicing factor, arginine/serine-rich 16	K13168	coding
XLOC_003920	3	3	1	2	2	1		adi_v1.12705	3.66667	Q1	#N/A	#N/A	coding		XLOC_003313	2.33333	Q1	alkylglycerol monooxygenase [EC:1.14.16.5]	K15537	coding
adi_v1.01318	97	93	140	173	107	180		adi_v1.15358	3.66667	Q1	#N/A	#N/A	coding		XLOC_006207	2.33333	Q1	tachykinin-like receptor	K04225	coding
adi_v1.21509	218	209	265	105	80	126		adi_v1.15754	3.66667	Q1	#N/A	#N/A	coding		XLOC_006534	2.33333	Q1	UPF0271 protein	K07060	coding
XLOC_003924	0	0	1	0	0	0		adi_v1.15763	3.66667	Q1	#N/A	#N/A	coding		XLOC_009294	2.33333	Q1	RNA-directed DNA polymerase [EC:2.7.7.49]	K00986	coding
adi_v1.08277	10	7	16	6	1	6		adi_v1.18936	3.66667	Q1	#N/A	#N/A	coding		XLOC_009459	2.33333	Q1	etoposide-induced 2.4 mRNA	K10134	coding
adi_v1.01649	30	33	33	10	8	6		adi_v1.19244	3.66667	Q1	#N/A	#N/A	coding		XLOC_009722	2.33333	Q1	P2X purinoceptor 7	K05220	coding
adi_v1.01648	0	1	0	17	27	25		adi_v1.19834	3.66667	Q1	#N/A	#N/A	coding		XLOC_010907	2.33333	Q1	putative transposase	K07497	coding
XLOC_013924	1	1	0	0	3	2		adi_v1.20370	3.66667	Q1	#N/A	#N/A	coding		XLOC_011731	2.33333	Q1	maltose/maltodextrin transport system permease protein	K10110	coding
adi_v1.07427	99	114	104	130	134	188		adi_v1.20811	3.66667	Q1	#N/A	#N/A	coding		XLOC_012360	2.33333	Q1	transient receptor potential cation channel subfamily A member 1	K04984	coding
adi_v1.07426	373	397	479	8	5	10		adi_v1.22077	3.66667	Q1	#N/A	#N/A	coding		XLOC_012992	2.33333	Q1	exodeoxyribonuclease (lambda-induced) [EC:3.1.11.3]	K01143	coding
XLOC_013920	0	0	0	0	0	0		adi_v1.22363	3.66667	Q1	#N/A	#N/A	coding		XLOC_015113	2.33333	Q1	histone chaperone ASF1	K10753	coding
XLOC_018034	0	1	0	0	0	0		XLOC_007255	3.66667	Q1	#N/A	#N/A	coding		XLOC_016259	2.33333	Q1	monocyte to macrophage differentiation protein	K11064	coding
adi_v1.07422	55	55	54	28	22	24		XLOC_011606	3.66667	Q1	#N/A	#N/A	coding		adi_v1.01556	2.33333	Q1	#N/A	#N/A	coding
adi_v1.07429	814	722	1023	206	87	173		XLOC_014360	3.66667	Q1	#N/A	#N/A	coding		adi_v1.03204	2.33333	Q1	#N/A	#N/A	coding
adi_v1.06749	93	72	79	25	7	25		XLOC_000553	3.66667	Q1	#N/A	#N/A	non-coding		adi_v1.04016	2.33333	Q1	#N/A	#N/A	coding
adi_v1.08270	2	2	3	9	11	15		XLOC_000785	3.66667	Q1	#N/A	#N/A	non-coding		adi_v1.04510	2.33333	Q1	#N/A	#N/A	coding
adi_v1.22822	4	4	3	4	3	1		XLOC_001026	3.66667	Q1	#N/A	#N/A	non-coding		adi_v1.05166	2.33333	Q1	#N/A	#N/A	coding
adi_v1.06748	134	150	146	36	14	23		XLOC_001389	3.66667	Q1	#N/A	#N/A	non-coding		adi_v1.05958	2.33333	Q1	#N/A	#N/A	coding
adi_v1.22824	9	2	8	3	1	0		XLOC_001580	3.66667	Q1	#N/A	#N/A	non-coding		adi_v1.06130	2.33333	Q1	#N/A	#N/A	coding
adi_v1.22827	34	28	36	118	60	106		XLOC_002150	3.66667	Q1	#N/A	#N/A	non-coding		adi_v1.06711	2.33333	Q1	#N/A	#N/A	coding
adi_v1.21050	21	15	22	14	4	13		XLOC_002756	3.66667	Q1	#N/A	#N/A	non-coding		adi_v1.07237	2.33333	Q1	#N/A	#N/A	coding
adi_v1.14622	21	22	19	119	79	133		XLOC_003735	3.66667	Q1	#N/A	#N/A	non-coding		adi_v1.07296	2.33333	Q1	#N/A	#N/A	coding
adi_v1.24571	0	4	1	5	9	4		XLOC_004097	3.66667	Q1	#N/A	#N/A	non-coding		adi_v1.09547	2.33333	Q1	#N/A	#N/A	coding
adi_v1.00834	138	82	170	45	25	46		XLOC_004357	3.66667	Q1	#N/A	#N/A	non-coding		adi_v1.09864	2.33333	Q1	#N/A	#N/A	coding
adi_v1.04648	9	3	2	30	35	36		XLOC_004911	3.66667	Q1	#N/A	#N/A	non-coding		adi_v1.11462	2.33333	Q1	#N/A	#N/A	coding
adi_v1.24610	42	43	36	106	100	131		XLOC_004976	3.66667	Q1	#N/A	#N/A	non-coding		adi_v1.12024	2.33333	Q1	#N/A	#N/A	coding
adi_v1.24613	10	10	3	50	38	60		XLOC_005487	3.66667	Q1	#N/A	#N/A	non-coding		adi_v1.12795	2.33333	Q1	#N/A	#N/A	coding
adi_v1.24612	60	99	82	54	42	56		XLOC_005908	3.66667	Q1	#N/A	#N/A	non-coding		adi_v1.14125	2.33333	Q1	#N/A	#N/A	coding
adi_v1.20978	4	9	11	0	1	2		XLOC_005970	3.66667	Q1	#N/A	#N/A	non-coding		adi_v1.14333	2.33333	Q1	#N/A	#N/A	coding
adi_v1.05880	2	1	1	0	0	0		XLOC_006080	3.66667	Q1	#N/A	#N/A	non-coding		adi_v1.14933	2.33333	Q1	#N/A	#N/A	coding
adi_v1.20750	7	4	4	31	14	37		XLOC_006564	3.66667	Q1	#N/A	#N/A	non-coding		adi_v1.17655	2.33333	Q1	#N/A	#N/A	coding
XLOC_023447	1	4	4	19	16	8		XLOC_006568	3.66667	Q1	#N/A	#N/A	non-coding		adi_v1.19746	2.33333	Q1	#N/A	#N/A	coding
adi_v1.20977	32	18	19	42	37	44		XLOC_006582	3.66667	Q1	#N/A	#N/A	non-coding		adi_v1.20435	2.33333	Q1	#N/A	#N/A	coding
adi_v1.20970	117	140	132	28	30	35		XLOC_006752	3.66667	Q1	#N/A	#N/A	non-coding		adi_v1.21961	2.33333	Q1	#N/A	#N/A	coding
adi_v1.15515	0	0	0	12	7	13		XLOC_007570	3.66667	Q1	#N/A	#N/A	non-coding		adi_v1.22463	2.33333	Q1	#N/A	#N/A	coding
XLOC_023442	0	0	0	0	0	0		XLOC_007832	3.66667	Q1	#N/A	#N/A	non-coding		adi_v1.22882	2.33333	Q1	#N/A	#N/A	coding
adi_v1.22154	16	11	15	25	9	27		XLOC_007865	3.66667	Q1	#N/A	#N/A	non-coding		adi_v1.23834	2.33333	Q1	#N/A	#N/A	coding
adi_v1.05882	3	1	6	5	3	2		XLOC_008078	3.66667	Q1	#N/A	#N/A	non-coding		XLOC_006904	2.33333	Q1	#N/A	#N/A	coding
adi_v1.12140	0	0	0	7	5	6		XLOC_008443	3.66667	Q1	#N/A	#N/A	non-coding		XLOC_017583	2.33333	Q1	#N/A	#N/A	coding
adi_v1.13033	105	160	128	102	98	79		XLOC_008699	3.66667	Q1	#N/A	#N/A	non-coding		XLOC_024232	2.33333	Q1	#N/A	#N/A	coding
adi_v1.06598	17	8	14	3	2	7		XLOC_008927	3.66667	Q1	#N/A	#N/A	non-coding		XLOC_000273	2.33333	Q1	#N/A	#N/A	non-coding
adi_v1.06599	38	65	59	15	5	9		XLOC_008949	3.66667	Q1	#N/A	#N/A	non-coding		XLOC_000373	2.33333	Q1	#N/A	#N/A	non-coding
XLOC_020062	0	0	0	0	0	0		XLOC_009717	3.66667	Q1	#N/A	#N/A	non-coding		XLOC_000418	2.33333	Q1	#N/A	#N/A	non-coding
XLOC_020063	0	0	0	4	0	3		XLOC_010222	3.66667	Q1	#N/A	#N/A	non-coding		XLOC_000682	2.33333	Q1	#N/A	#N/A	non-coding
XLOC_020060	6	4	3	25	27	29		XLOC_010368	3.66667	Q1	#N/A	#N/A	non-coding		XLOC_000705	2.33333	Q1	#N/A	#N/A	non-coding
XLOC_020061	0	1	1	0	0	0		XLOC_010811	3.66667	Q1	#N/A	#N/A	non-coding		XLOC_001322	2.33333	Q1	#N/A	#N/A	non-coding
adi_v1.21961	1	2	0	2	2	3		XLOC_012438	3.66667	Q1	#N/A	#N/A	non-coding		XLOC_001367	2.33333	Q1	#N/A	#N/A	non-coding
adi_v1.05886	54	101	68	5	9	11		XLOC_014093	3.66667	Q1	#N/A	#N/A	non-coding		XLOC_001748	2.33333	Q1	#N/A	#N/A	non-coding
adi_v1.17105	31	27	39	17	13	16		XLOC_014464	3.66667	Q1	#N/A	#N/A	non-coding		XLOC_002335	2.33333	Q1	#N/A	#N/A	non-coding
adi_v1.22155	5	11	13	22	8	21		XLOC_015384	3.66667	Q1	#N/A	#N/A	non-coding		XLOC_002443	2.33333	Q1	#N/A	#N/A	non-coding
adi_v1.19589	0	0	0	0	1	1		XLOC_015503	3.66667	Q1	#N/A	#N/A	non-coding		XLOC_003805	2.33333	Q1	#N/A	#N/A	non-coding
adi_v1.03065	0	0	0	0	0	0		XLOC_015517	3.66667	Q1	#N/A	#N/A	non-coding		XLOC_003867	2.33333	Q1	#N/A	#N/A	non-coding
adi_v1.23697	10	12	10	43	39	60		XLOC_015642	3.66667	Q1	#N/A	#N/A	non-coding		XLOC_003976	2.33333	Q1	#N/A	#N/A	non-coding
adi_v1.23695	8	17	9	7	9	4		XLOC_015713	3.66667	Q1	#N/A	#N/A	non-coding		XLOC_004148	2.33333	Q1	#N/A	#N/A	non-coding
XLOC_015183	0	0	0	6	1	10		XLOC_016029	3.66667	Q1	#N/A	#N/A	non-coding		XLOC_004346	2.33333	Q1	#N/A	#N/A	non-coding
adi_v1.00990	0	0	0	2	3	4		XLOC_016034	3.66667	Q1	#N/A	#N/A	non-coding		XLOC_004518	2.33333	Q1	#N/A	#N/A	non-coding
adi_v1.05163	140	167	137	19	3	23		XLOC_017111	3.66667	Q1	#N/A	#N/A	non-coding		XLOC_004795	2.33333	Q1	#N/A	#N/A	non-coding
adi_v1.05160	232	235	293	179	146	206		XLOC_020893	3.66667	Q1	#N/A	#N/A	non-coding		XLOC_006133	2.33333	Q1	#N/A	#N/A	non-coding
adi_v1.00993	7	5	6	18	19	21		XLOC_023061	3.66667	Q1	#N/A	#N/A	non-coding		XLOC_006236	2.33333	Q1	#N/A	#N/A	non-coding
adi_v1.00994	6	7	13	29	12	14		XLOC_024818	3.66667	Q1	#N/A	#N/A	non-coding		XLOC_006435	2.33333	Q1	#N/A	#N/A	non-coding
adi_v1.00998	7	1	0	0	0	0		adi_v1.06776	4	Q1	kynurenine 3-monooxygenase [EC:1.14.13.9]	K00486	coding		XLOC_006998	2.33333	Q1	#N/A	#N/A	non-coding
XLOC_009444	0	1	2	13	3	8		adi_v1.04843	4	Q1	diacylglycerol O-acyltransferase [EC:2.3.1.20]	K00635	coding		XLOC_008777	2.33333	Q1	#N/A	#N/A	non-coding
XLOC_009447	1	6	2	3	2	1		adi_v1.15945	4	Q1	uridine phosphorylase [EC:2.4.2.3]	K00757	coding		XLOC_008823	2.33333	Q1	#N/A	#N/A	non-coding
XLOC_009446	0	0	1	14	5	14		adi_v1.06200	4	Q1	tyrosine aminotransferase [EC:2.6.1.5]	K00815	coding		XLOC_009298	2.33333	Q1	#N/A	#N/A	non-coding
XLOC_009443	0	0	0	0	0	1		adi_v1.11496	4	Q1	myosin-light-chain kinase [EC:2.7.11.18]	K00907	coding		XLOC_009391	2.33333	Q1	#N/A	#N/A	non-coding
XLOC_009442	0	0	0	0	1	2		adi_v1.10829	4	Q1	1-phosphatidylinositol-3-phosphate 5-kinase [EC:2.7.1.150]	K00921	coding		XLOC_009581	2.33333	Q1	#N/A	#N/A	non-coding
adi_v1.06572	0	4	2	14	16	10		adi_v1.13814	4	Q1	ADP-ribosylarginine hydrolase [EC:3.2.2.19]	K01245	coding		XLOC_009994	2.33333	Q1	#N/A	#N/A	non-coding
XLOC_001271	10	15	15	9	8	3		adi_v1.02317	4	Q1	N-acetylglucosamine-6-phosphate deacetylase [EC:3.5.1.25]	K01443	coding		XLOC_010062	2.33333	Q1	#N/A	#N/A	non-coding
adi_v1.18520	30	37	33	147	170	154		adi_v1.02484	4	Q1	ectonucleotide pyrophosphatase/phosphodiesterase family member 1/3 [EC:3.1.4.1 3.6.1.9]	K01513	coding		XLOC_010087	2.33333	Q1	#N/A	#N/A	non-coding
adi_v1.05080	100	78	115	19	28	47		adi_v1.18112	4	Q1	4-hydroxy-tetrahydrodipicolinate synthase [EC:4.3.3.7]	K01714	coding		XLOC_010115	2.33333	Q1	#N/A	#N/A	non-coding
XLOC_017976	0	0	0	2	1	1		adi_v1.04957	4	Q1	ornithine cyclodeaminase [EC:4.3.1.12]	K01750	coding		XLOC_010504	2.33333	Q1	#N/A	#N/A	non-coding
adi_v1.02171	74	101	112	37	30	27		adi_v1.21199	4	Q1	ribulose-phosphate 3-epimerase [EC:5.1.3.1]	K01783	coding		XLOC_010782	2.33333	Q1	#N/A	#N/A	non-coding
XLOC_016869	0	0	0	0	0	1		adi_v1.07779	4	Q1	long-chain acyl-CoA synthetase [EC:6.2.1.3]	K01897	coding		XLOC_010933	2.33333	Q1	#N/A	#N/A	non-coding
XLOC_011388	1	2	1	1	1	3		adi_v1.09874	4	Q1	thiamine transport system substrate-binding protein	K02064	coding		XLOC_012318	2.33333	Q1	#N/A	#N/A	non-coding
adi_v1.12090	1	0	1	65	92	69		XLOC_018933	4	Q1	cyclin-dependent kinase 5 [EC:2.7.11.22]	K02090	coding		XLOC_012324	2.33333	Q1	#N/A	#N/A	non-coding
XLOC_000005	15	24	15	15	29	32		adi_v1.24126	4	Q1	circadian locomoter output cycles kaput protein [EC:2.3.1.48]	K02223	coding		XLOC_013570	2.33333	Q1	#N/A	#N/A	non-coding
XLOC_011383	7	22	11	4	3	2		adi_v1.02042	4	Q1	16S rRNA (adenine1518-N6/adenine1519-N6)-dimethyltransferase [EC:2.1.1.182]	K02528	coding		XLOC_013683	2.33333	Q1	#N/A	#N/A	non-coding
XLOC_016862	1	1	0	2	0	1		adi_v1.09846	4	Q1	nerve growth factor receptor (TNFR superfamily member 16)	K02583	coding		XLOC_013884	2.33333	Q1	#N/A	#N/A	non-coding
XLOC_016861	0	0	0	0	0	0		adi_v1.06650	4	Q1	PTS system, sucrose-specific IIB component [EC:2.7.1.69]	K02809	coding		XLOC_014440	2.33333	Q1	#N/A	#N/A	non-coding
XLOC_011380	0	0	1	0	0	0		adi_v1.23548	4	Q1	CASP2 and RIPK1 domain containing adaptor with death domain	K02832	coding		XLOC_015001	2.33333	Q1	#N/A	#N/A	non-coding
XLOC_016867	0	3	3	1	3	4		adi_v1.01360	4	Q1	small subunit ribosomal protein S8e	K02995	coding		XLOC_015657	2.33333	Q1	#N/A	#N/A	non-coding
XLOC_016866	6	6	7	28	29	36		adi_v1.16264	4	Q1	DNA-directed RNA polymerases I, II, and III subunit RPABC3	K03016	coding		XLOC_015668	2.33333	Q1	#N/A	#N/A	non-coding
XLOC_016865	5	3	5	14	16	18		adi_v1.23791	4	Q1	low density lipoprotein receptor-related protein 5/6	K03068	coding		XLOC_015731	2.33333	Q1	#N/A	#N/A	non-coding
XLOC_016864	0	0	0	0	0	0		adi_v1.24706	4	Q1	transcription initiation factor TFIID subunit 10	K03134	coding		XLOC_015845	2.33333	Q1	#N/A	#N/A	non-coding
adi_v1.09319	611	604	782	131	87	157		adi_v1.23514	4	Q1	TNF receptor-associated factor 3	K03174	coding		XLOC_015846	2.33333	Q1	#N/A	#N/A	non-coding
adi_v1.09318	13	8	12	484	320	500		XLOC_023404	4	Q1	TNF receptor-associated factor 6	K03175	coding		XLOC_016092	2.33333	Q1	#N/A	#N/A	non-coding
adi_v1.17235	19	21	22	17	15	21		adi_v1.03645	4	Q1	ammonium transporter, Amt family	K03320	coding		XLOC_016940	2.33333	Q1	#N/A	#N/A	non-coding
adi_v1.08019	149	177	117	118	126	98		adi_v1.18133	4	Q1	cholesterol oxidase [EC:1.1.3.6]	K03333	coding		XLOC_017192	2.33333	Q1	#N/A	#N/A	non-coding
adi_v1.05348	3	0	0	11	3	16		adi_v1.17030	4	Q1	N,N-dimethylformamidase [EC:3.5.1.56]	K03418	coding		XLOC_017272	2.33333	Q1	#N/A	#N/A	non-coding
adi_v1.05349	0	0	0	6	11	12		adi_v1.03513	4	Q1	monovalent cation:H+ antiporter-2, CPA2 family	K03455	coding		XLOC_017301	2.33333	Q1	#N/A	#N/A	non-coding
adi_v1.00190	46	42	44	72	37	72		adi_v1.19036	4	Q1	DNA polymerase sigma [EC:2.7.7.7]	K03514	coding		XLOC_017463	2.33333	Q1	#N/A	#N/A	non-coding
adi_v1.00191	464	425	504	549	385	477		adi_v1.02854	4	Q1	molybdopterin molybdotransferase [EC:2.10.1.1]	K03750	coding		XLOC_018606	2.33333	Q1	#N/A	#N/A	non-coding
adi_v1.00192	1	2	2	7	5	6		XLOC_017966	4	Q1	translation initiation factor eIF-2B subunit beta	K03754	coding		XLOC_018723	2.33333	Q1	#N/A	#N/A	non-coding
adi_v1.00193	2100	2068	2230	435	313	395		adi_v1.20768	4	Q1	alpha-1,3-mannosyltransferase [EC:2.4.1.258]	K03845	coding		XLOC_018838	2.33333	Q1	#N/A	#N/A	non-coding
adi_v1.00194	187	165	206	205	141	190		adi_v1.03381	4	Q1	Janus kinase 2 [EC:2.7.10.2]	K04447	coding		XLOC_019081	2.33333	Q1	#N/A	#N/A	non-coding
adi_v1.00195	156	211	168	133	143	137		adi_v1.21029	4	Q1	DNA repair protein RadA	K04483	coding		XLOC_020377	2.33333	Q1	#N/A	#N/A	non-coding
adi_v1.00196	9	11	14	1	3	7		adi_v1.09124	4	Q1	myeloid differentiation primary response protein MyD88	K04729	coding		XLOC_020435	2.33333	Q1	#N/A	#N/A	non-coding
adi_v1.00197	1	4	0	3	1	2		adi_v1.06326	4	Q1	voltage-gated sodium channel type V alpha	K04838	coding		XLOC_020628	2.33333	Q1	#N/A	#N/A	non-coding
adi_v1.09779	15	22	20	21	18	28		adi_v1.02184	4	Q1	potassium voltage-gated channel Eag-related subfamily H member 5	K04908	coding		XLOC_021064	2.33333	Q1	#N/A	#N/A	non-coding
adi_v1.21715	164	304	193	253	247	285		adi_v1.08788	4	Q1	discoidin domain receptor family member 1 [EC:2.7.10.1]	K05124	coding		XLOC_021383	2.33333	Q1	#N/A	#N/A	non-coding
adi_v1.06848	1	5	3	5	4	14		adi_v1.15663	4	Q1	discoidin domain receptor family member 1 [EC:2.7.10.1]	K05124	coding		XLOC_021622	2.33333	Q1	#N/A	#N/A	non-coding
adi_v1.06922	27	52	47	16	24	33		adi_v1.20918	4	Q1	ATP-binding cassette, subfamily D (ALD), member 3	K05677	coding		XLOC_021687	2.33333	Q1	#N/A	#N/A	non-coding
adi_v1.23177	12	27	12	5	14	11		adi_v1.15473	4	Q1	ATP-binding cassette, subfamily D (ALD), member 4	K05678	coding		XLOC_022142	2.33333	Q1	#N/A	#N/A	non-coding
adi_v1.06920	22	19	18	5	5	1		adi_v1.12277	4	Q1	villin 1	K05761	coding		XLOC_022159	2.33333	Q1	#N/A	#N/A	non-coding
adi_v1.06927	108	144	148	62	56	52		adi_v1.21798	4	Q1	transforming growth factor, beta receptor III	K05843	coding		XLOC_022711	2.33333	Q1	#N/A	#N/A	non-coding
adi_v1.06926	4	5	6	0	1	4		adi_v1.02313	4	Q1	peptidyl-prolyl isomerase D [EC:5.2.1.8]	K05864	coding		XLOC_022718	2.33333	Q1	#N/A	#N/A	non-coding
adi_v1.06925	58	78	64	7	7	16		adi_v1.22967	4	Q1	adenylate cyclase, class 2 [EC:4.6.1.1]	K05873	coding		XLOC_023115	2.33333	Q1	#N/A	#N/A	non-coding
adi_v1.10505	65	82	67	80	64	80		adi_v1.03928	4	Q1	PTS hybrid protein	K05881	coding		XLOC_023483	2.33333	Q1	#N/A	#N/A	non-coding
XLOC_014713	117	142	123	8	4	9		adi_v1.11169	4	Q1	spectrin beta	K06115	coding		XLOC_023658	2.33333	Q1	#N/A	#N/A	non-coding
adi_v1.00267	4742	5461	4846	93	63	85		adi_v1.02001	4	Q1	collagen, type VI, alpha	K06238	coding		XLOC_023722	2.33333	Q1	#N/A	#N/A	non-coding
XLOC_014716	0	0	0	0	0	1		adi_v1.04626	4	Q1	talin	K06271	coding		XLOC_023972	2.33333	Q1	#N/A	#N/A	non-coding
adi_v1.16737	34	41	48	39	49	47		adi_v1.17288	4	Q1	stage III sporulation protein AH	K06397	coding		XLOC_024258	2.33333	Q1	#N/A	#N/A	non-coding
adi_v1.19980	0	1	0	12	13	15		adi_v1.12182	4	Q1	MFS transporter, SP family, inositol transporter	K06610	coding		XLOC_024282	2.33333	Q1	#N/A	#N/A	non-coding
adi_v1.15885	8	8	5	3	6	7		XLOC_014604	4	Q1	structural maintenance of chromosome 4	K06675	coding		XLOC_024379	2.33333	Q1	#N/A	#N/A	non-coding
XLOC_014719	6	8	12	0	3	1		adi_v1.17517	4	Q1	roundabout, axon guidance receptor 1	K06753	coding		XLOC_024593	2.33333	Q1	#N/A	#N/A	non-coding
adi_v1.09301	1043	1444	1069	249	206	300		adi_v1.07833	4	Q1	receptor-type tyrosine-protein phosphatase kappa [EC:3.1.3.48]	K06776	coding		adi_v1.00448	2.66667	Q1	osomolarity two-component system, sensor histidine kinase SLN1 [EC:2.7.13.3]	K11231	coding
adi_v1.18421	12	13	14	5	7	6		XLOC_024202	4	Q1	semaphorin 5	K06841	coding		adi_v1.00512	2.66667	Q1	G protein-coupled receptor 103	K08378	coding
XLOC_017356	8	13	5	2	5	4		adi_v1.23438	4	Q1	NA	K07037	coding		adi_v1.00702	2.66667	Q1	FK506-binding protein 2 [EC:5.2.1.8]	K09569	coding
XLOC_017357	0	0	0	0	0	0		adi_v1.08352	4	Q1	phosphorylase kinase alpha/beta subunit	K07190	coding		adi_v1.00748	2.66667	Q1	SecD/SecF fusion protein	K12257	coding
XLOC_017354	0	2	2	0	1	0		adi_v1.15101	4	Q1	poly(ADP-ribose) glycohydrolase [EC:3.2.1.143]	K07759	coding		adi_v1.00833	2.66667	Q1	glycerophosphoryl diester phosphodiesterase [EC:3.1.4.46]	K01126	coding
XLOC_017355	0	0	0	0	0	1		adi_v1.22121	4	Q1	tripartite motif-containing protein 23 [EC:6.3.2.19]	K07963	coding		adi_v1.00873	2.66667	Q1	3-phosphoinositide dependent protein kinase-1 [EC:2.7.11.1]	K06276	coding
XLOC_017352	3	5	2	1	0	2		adi_v1.20885	4	Q1	adenylate cyclase 3 [EC:4.6.1.1]	K08043	coding		adi_v1.00906	2.66667	Q1	pre-mRNA-processing factor 6	K12855	coding
XLOC_017353	0	2	4	5	3	6		adi_v1.18130	4	Q1	collagen type IV alpha-3-binding protein	K08283	coding		adi_v1.01286	2.66667	Q1	potassium voltage-gated channel Shal-related subfamily D, invertebrate	K05321	coding
adi_v1.20378	15	12	17	6	1	4		adi_v1.16999	4	Q1	autophagy-related protein 7	K08337	coding		adi_v1.01419	2.66667	Q1	Xaa-Pro aminopeptidase 2 [EC:3.4.11.9]	K14208	coding
XLOC_017358	0	0	0	0	0	0		adi_v1.22100	4	Q1	syntaxin-binding protein 5	K08518	coding		adi_v1.01450	2.66667	Q1	laminin, gamma 1	K05635	coding
XLOC_010832	762	1180	713	2	2	2		adi_v1.16852	4	Q1	protein serine kinase H [EC:2.7.11.1]	K08808	coding		adi_v1.01518	2.66667	Q1	bcl2 associated transcription factor 1	K13087	coding
XLOC_010833	0	0	0	2	8	6		adi_v1.11117	4	Q1	leucine-rich repeat kinase 2 [EC:2.7.11.1]	K08844	coding		adi_v1.02422	2.66667	Q1	tankyrase [EC:2.4.2.30]	K10799	coding
XLOC_016401	0	1	0	0	0	2		adi_v1.06895	4	Q1	tripartite motif-containing protein 33 [EC:6.3.2.19]	K08883	coding		adi_v1.02617	2.66667	Q1	netrin receptor unc-5	K07521	coding
adi_v1.21861	24	19	19	6	4	1		adi_v1.14658	4	Q1	hypothetical protein	K09146	coding		adi_v1.02696	2.66667	Q1	translation initiation factor 4A	K03257	coding
XLOC_010838	1	3	2	3	2	1		adi_v1.03428	4	Q1	KRAB domain-containing zinc finger protein	K09228	coding		adi_v1.03146	2.66667	Q1	glycerol 3-phosphatase 1 [EC:3.1.3.21]	K06116	coding
XLOC_005961	0	0	0	0	0	0		adi_v1.18682	4	Q1	Rel/ankyrin family, other	K09255	coding		adi_v1.03302	2.66667	Q1	20S proteasome subunit beta 10 [EC:3.4.25.1]	K02733	coding
XLOC_023863	0	0	1	3	0	1		adi_v1.02841	4	Q1	DnaJ homolog subfamily B member 1	K09507	coding		adi_v1.03708	2.66667	Q1	neuregulin 4	K05458	coding
XLOC_016408	0	0	0	1	0	1		adi_v1.03730	4	Q1	C-8 sterol isomerase [EC:5.-.-.-]	K09829	coding		adi_v1.03758	2.66667	Q1	flagellar FliL protein	K02415	coding
XLOC_001661	22	22	21	12	12	20		adi_v1.21979	4	Q1	F-box and leucine-rich repeat protein 19	K10285	coding		adi_v1.03807	2.66667	Q1	cubilin	K14616	coding
adi_v1.19989	795	1041	1017	553	410	454		adi_v1.08402	4	Q1	ankyrin repeat and SOCS box protein 7	K10329	coding		adi_v1.03932	2.66667	Q1	cell division cycle 20-like protein 1, cofactor of APC complex	K03364	coding
adi_v1.15346	178	273	219	68	58	65		adi_v1.18888	4	Q1	myosin IX	K10360	coding		adi_v1.04850	2.66667	Q1	FMS-like tyrosine kinase 1 [EC:2.7.10.1]	K05096	coding
XLOC_001664	13	17	16	10	8	5		adi_v1.13466	4	Q1	kinesin family member 11	K10398	coding		adi_v1.05315	2.66667	Q1	NACHT, LRR and PYD domains-containing protein 3	K12800	coding
adi_v1.19988	5	16	9	9	11	16		adi_v1.20676	4	Q1	kinesin family member 18/19	K10401	coding		adi_v1.05605	2.66667	Q1	leucine-rich repeat-containing G protein-coupled receptor 5	K04308	coding
XLOC_001669	10	0	16	3	3	5		XLOC_015424	4	Q1	kelch-like protein 18	K10455	coding		adi_v1.05676	2.66667	Q1	MFS transporter, SP family, solute carrier family 2 (facilitated glucose transporter), member 8	K08145	coding
adi_v1.05890	10	19	16	25	23	22		XLOC_011356	4	Q1	kelch-like protein 26	K10463	coding		adi_v1.05686	2.66667	Q1	Cu2+-exporting ATPase [EC:3.6.3.4]	K01533	coding
adi_v1.16482	61	66	60	28	40	38		adi_v1.00187	4	Q1	BTB/POZ domain-containing protein 3/6	K10478	coding		adi_v1.05691	2.66667	Q1	diamine N-acetyltransferase [EC:2.3.1.57]	K00657	coding
adi_v1.00683	137	130	173	60	53	65		adi_v1.23874	4	Q1	BTB/POZ domain-containing protein 3/6	K10478	coding		adi_v1.05817	2.66667	Q1	translation initiation factor 4E	K03259	coding
adi_v1.04697	1	1	2	608	382	706		adi_v1.20530	4	Q1	E3 ubiquitin-protein ligase EDD1 [EC:6.3.2.19]	K10593	coding		adi_v1.05871	2.66667	Q1	F-box protein 5	K10292	coding
adi_v1.04696	2	2	1	77	50	80		adi_v1.20006	4	Q1	topoisomerase (DNA) II binding protein 1	K10728	coding		adi_v1.06269	2.66667	Q1	charged multivesicular body protein 7	K15053	coding
adi_v1.04695	3	1	0	0	2	2		adi_v1.22737	4	Q1	DNA excision repair protein ERCC-3 [EC:3.6.4.12]	K10843	coding		adi_v1.06407	2.66667	Q1	ubiquitin carboxyl-terminal hydrolase 2/21 [EC:3.1.2.15]	K11833	coding
adi_v1.04698	54	68	73	59	59	67		adi_v1.08390	4	Q1	chromobox protein 8	K11455	coding		adi_v1.06452	2.66667	Q1	mitogen-activated protein kinase kinase kinase 2 [EC:2.7.11.25]	K04420	coding
adi_v1.23233	2	3	5	0	3	4		adi_v1.07516	4	Q1	polycomb-like protein 2	K11485	coding		adi_v1.06529	2.66667	Q1	gamma-aminobutyric acid receptor subunit beta	K05181	coding
adi_v1.20584	126	98	183	4	5	14		adi_v1.19991	4	Q1	centromere protein J	K11502	coding		adi_v1.06667	2.66667	Q1	DNA-directed RNA polymerase III subunit RPC4	K03026	coding
adi_v1.19228	7	15	16	3	3	1		adi_v1.18181	4	Q1	ubiquitin carboxyl-terminal hydrolase 9/24 [EC:3.1.2.15]	K11840	coding		adi_v1.06678	2.66667	Q1	neurolysin [EC:3.4.24.16]	K01393	coding
adi_v1.01651	33	41	41	4	0	4		adi_v1.11072	4	Q1	tripartite motif-containing protein 71 [EC:6.3.2.19]	K12035	coding		adi_v1.06897	2.66667	Q1	myosin IX	K10360	coding
XLOC_022261	7	5	3	11	10	8		adi_v1.12205	4	Q1	maltase-glucoamylase [EC:3.2.1.20 3.2.1.3]	K12047	coding		adi_v1.06937	2.66667	Q1	ferredoxin--NADP+ reductase [EC:1.18.1.2]	K00528	coding
adi_v1.18664	0	1	0	0	1	0		adi_v1.00555	4	Q1	ubiquitin related modifier 1	K12161	coding		adi_v1.07053	2.66667	Q1	mitotic spindle assembly checkpoint protein MAD1	K06679	coding
adi_v1.22542	0	0	0	4	1	0		XLOC_013002	4	Q1	guanylate cyclase soluble subunit beta [EC:4.6.1.2]	K12319	coding		adi_v1.07061	2.66667	Q1	poly-gamma-glutamate synthesis protein (capsule biosynthesis protein)	K07282	coding
adi_v1.16493	61	66	71	213	171	181		adi_v1.05786	4	Q1	arylsulfatase I/J [EC:3.1.6.-]	K12375	coding		adi_v1.07077	2.66667	Q1	cAMP-dependent protein kinase regulator	K04739	coding
adi_v1.11509	46	59	56	30	22	29		adi_v1.14480	4	Q1	AP-4 complex subunit epsilon-1	K12400	coding		adi_v1.07276	2.66667	Q1	RING finger and CHY zinc finger domain-containing protein 1 [EC:6.3.2.19]	K10144	coding
adi_v1.11508	1096	1176	1303	154	131	165		adi_v1.13321	4	Q1	apoptotic chromatin condensation inducer in the nucleus	K12875	coding		adi_v1.08560	2.66667	Q1	zinc finger and BTB domain-containing protein 33	K10507	coding
adi_v1.11507	48	47	49	22	21	40		adi_v1.08830	4	Q1	trehalose synthase [EC:2.4.1.245]	K13057	coding		adi_v1.08681	2.66667	Q1	nucleoporin SEH1	K14299	coding
adi_v1.11506	49	62	24	11	10	10		adi_v1.20688	4	Q1	pre-mRNA-processing factor 39	K13217	coding		adi_v1.08713	2.66667	Q1	peptidyl-prolyl isomerase C (cyclophilin C) [EC:5.2.1.8]	K09563	coding
adi_v1.11501	45	54	48	46	39	52		adi_v1.01249	4	Q1	calcium-binding protein CML	K13448	coding		adi_v1.08794	2.66667	Q1	carbonic anhydrase [EC:4.2.1.1]	K01673	coding
adi_v1.11500	92	91	144	43	27	44		adi_v1.00143	4	Q1	Rho GTPase-activating protein 5	K13709	coding		adi_v1.09582	2.66667	Q1	Notch	K02599	coding
adi_v1.09481	22	23	22	46	33	66		XLOC_009805	4	Q1	fibronectin-binding protein A	K13732	coding		adi_v1.09585	2.66667	Q1	NA	K07046	coding
adi_v1.06319	6	3	7	2	4	1		adi_v1.22009	4	Q1	protein transport protein SEC24	K14007	coding		adi_v1.09910	2.66667	Q1	transposase	K07488	coding
adi_v1.04349	23	25	34	22	17	17		adi_v1.18465	4	Q1	nuclear pore complex protein Nup98-Nup96	K14297	coding		adi_v1.10050	2.66667	Q1	protein N-terminal asparagine amidohydrolase [EC:3.5.1.-]	K14662	coding
adi_v1.03428	4	6	2	33	15	21		adi_v1.10050	4	Q1	protein N-terminal asparagine amidohydrolase [EC:3.5.1.-]	K14662	coding		adi_v1.10416	2.66667	Q1	Xaa-Pro aminopeptidase 2 [EC:3.4.11.9]	K14208	coding
XLOC_007849	24	29	35	2	9	9		adi_v1.00074	4	Q1	hephaestin	K14735	coding		adi_v1.10548	2.66667	Q1	anaphase-promoting complex subunit 3	K03350	coding
adi_v1.04438	3	7	13	57	48	58		adi_v1.19560	4	Q1	ribosome biogenesis protein NSA1	K14841	coding		adi_v1.10611	2.66667	Q1	tyrosine kinase receptor 1 [EC:2.7.10.1]	K05120	coding
adi_v1.03421	0	1	0	1	1	0		adi_v1.02923	4	Q1	translation initiation factor 2D	K15027	coding		adi_v1.11008	2.66667	Q1	G protein-coupled receptor 85	K04302	coding
XLOC_007842	0	2	2	0	1	2		adi_v1.05309	4	Q1	mediator of RNA polymerase II transcription subunit 15	K15157	coding		adi_v1.11066	2.66667	Q1	macrophage colony-stimulating factor 1 receptor [EC:2.7.10.1]	K05090	coding
XLOC_007841	0	0	0	0	0	0		adi_v1.00334	4	Q1	#N/A	#N/A	coding		adi_v1.11093	2.66667	Q1	STIP1 homology and U-box containing protein 1 [EC:6.3.2.19]	K09561	coding
adi_v1.04342	167	275	181	54	50	55		adi_v1.01663	4	Q1	#N/A	#N/A	coding		adi_v1.11482	2.66667	Q1	pathogenesis-related protein 1	K13449	coding
adi_v1.03425	5	14	9	22	12	18		adi_v1.05440	4	Q1	#N/A	#N/A	coding		adi_v1.11497	2.66667	Q1	G patch domain and KOW motifs-containing protein	K13101	coding
adi_v1.04344	25	16	28	40	28	41		adi_v1.07602	4	Q1	#N/A	#N/A	coding		adi_v1.11732	2.66667	Q1	gap junction protein, epsilon 1	K07628	coding
adi_v1.03427	8	4	18	24	15	23		adi_v1.10780	4	Q1	#N/A	#N/A	coding		adi_v1.11750	2.66667	Q1	TIMELESS-interacting protein	K10904	coding
XLOC_007844	0	1	0	0	0	0		adi_v1.12973	4	Q1	#N/A	#N/A	coding		adi_v1.12015	2.66667	Q1	citrate lyase subunit beta-like protein [EC:4.1.-.-]	K11390	coding
XLOC_012090	0	1	3	0	0	0		adi_v1.13812	4	Q1	#N/A	#N/A	coding		adi_v1.12694	2.66667	Q1	DnaJ homolog subfamily C member 5	K09525	coding
adi_v1.20501	8	10	10	11	10	7		adi_v1.13872	4	Q1	#N/A	#N/A	coding		adi_v1.12822	2.66667	Q1	BTB/POZ domain-containing protein 3/6	K10478	coding
XLOC_012095	2	2	3	8	2	11		adi_v1.14157	4	Q1	#N/A	#N/A	coding		adi_v1.13200	2.66667	Q1	complement receptor type 2	K04012	coding
adi_v1.21714	21	30	21	14	5	4		adi_v1.17146	4	Q1	#N/A	#N/A	coding		adi_v1.13295	2.66667	Q1	neuronal cell adhesion molecule	K06756	coding
adi_v1.09480	1	5	4	4	5	3		adi_v1.18131	4	Q1	#N/A	#N/A	coding		adi_v1.13309	2.66667	Q1	YEATS domain-containing protein 1/3	K15187	coding
XLOC_019970	14	12	11	22	8	21		adi_v1.18987	4	Q1	#N/A	#N/A	coding		adi_v1.13708	2.66667	Q1	chromosome-anchoring protein RacA	K11686	coding
XLOC_019604	28	24	26	27	20	10		adi_v1.21154	4	Q1	#N/A	#N/A	coding		adi_v1.13875	2.66667	Q1	trace amine associated receptor	K05051	coding
adi_v1.20270	31	19	40	15	5	8		adi_v1.21354	4	Q1	#N/A	#N/A	coding		adi_v1.14175	2.66667	Q1	anaphase-promoting complex subunit 2	K03349	coding
XLOC_019974	58	75	81	3	5	7		adi_v1.21450	4	Q1	#N/A	#N/A	coding		adi_v1.14277	2.66667	Q1	inositol hexakisphosphate/diphosphoinositol-pentakisphosphate kinase [EC:2.7.4.21 2.7.4.24]	K13024	coding
adi_v1.17655	2	4	1	3	1	3		adi_v1.21792	4	Q1	#N/A	#N/A	coding		adi_v1.14312	2.66667	Q1	iron-sulfur cluster assembly protein	K13628	coding
XLOC_019979	6	8	7	14	4	11		adi_v1.24497	4	Q1	#N/A	#N/A	coding		adi_v1.14535	2.66667	Q1	transcription factor AP-2, invertebrate	K09180	coding
adi_v1.17658	1	0	3	87	45	78		adi_v1.24558	4	Q1	#N/A	#N/A	coding		adi_v1.14843	2.66667	Q1	dynein light chain Tctex-type 1	K10420	coding
adi_v1.00156	171	225	172	167	107	141		XLOC_003409	4	Q1	#N/A	#N/A	coding		adi_v1.15439	2.66667	Q1	drug/metabolite transporter, DME family	K03298	coding
XLOC_019609	0	0	0	0	0	0		XLOC_019002	4	Q1	#N/A	#N/A	coding		adi_v1.15759	2.66667	Q1	amyotrophic lateral sclerosis 2 protein	K04575	coding
adi_v1.08190	12	15	21	4	5	9		XLOC_020357	4	Q1	#N/A	#N/A	coding		adi_v1.15824	2.66667	Q1	RNA-dependent RNA polymerase 1 [EC:2.7.7.48]	K11699	coding
adi_v1.08443	2	4	0	0	0	1		XLOC_000369	4	Q1	#N/A	#N/A	non-coding		adi_v1.16165	2.66667	Q1	N-acetylglucosamine kinase [EC:2.7.1.59]	K00884	coding
adi_v1.18108	5	3	0	22	15	15		XLOC_000385	4	Q1	#N/A	#N/A	non-coding		adi_v1.16181	2.66667	Q1	proton glutamate symport protein	K11102	coding
adi_v1.00157	225	268	266	13	14	19		XLOC_000487	4	Q1	#N/A	#N/A	non-coding		adi_v1.16198	2.66667	Q1	Eph receptor B1 [EC:2.7.10.1]	K05110	coding
adi_v1.08194	1	3	3	12	22	13		XLOC_000528	4	Q1	#N/A	#N/A	non-coding		adi_v1.16534	2.66667	Q1	asialoglycoprotein receptor 1	K10063	coding
adi_v1.08447	17	31	23	27	15	23		XLOC_000996	4	Q1	#N/A	#N/A	non-coding		adi_v1.16826	2.66667	Q1	meiotic recombination protein REC8, animal type	K13054	coding
adi_v1.08196	1	2	3	45	33	38		XLOC_001871	4	Q1	#N/A	#N/A	non-coding		adi_v1.17109	2.66667	Q1	laminin, alpha 1/2	K05637	coding
adi_v1.08197	5	1	1	83	80	75		XLOC_002238	4	Q1	#N/A	#N/A	non-coding		adi_v1.17124	2.66667	Q1	snRNA-activating protein complex subunit 4	K09453	coding
adi_v1.08198	308	462	276	156	173	145		XLOC_002621	4	Q1	#N/A	#N/A	non-coding		adi_v1.17395	2.66667	Q1	large subunit ribosomal protein L23e	K02894	coding
adi_v1.08199	79	79	55	12	12	18		XLOC_003117	4	Q1	#N/A	#N/A	non-coding		adi_v1.18464	2.66667	Q1	collagen, type VI, alpha	K06238	coding
XLOC_010760	0	0	1	0	0	0		XLOC_003212	4	Q1	#N/A	#N/A	non-coding		adi_v1.18465	2.66667	Q1	nuclear pore complex protein Nup98-Nup96	K14297	coding
adi_v1.11762	49	40	40	118	103	114		XLOC_004426	4	Q1	#N/A	#N/A	non-coding		adi_v1.18470	2.66667	Q1	cell division initiation protein	K04074	coding
adi_v1.11765	175	163	220	314	197	297		XLOC_004516	4	Q1	#N/A	#N/A	non-coding		adi_v1.18636	2.66667	Q1	alpha-mannosidase [EC:3.2.1.24]	K01191	coding
adi_v1.11764	3	2	2	6	15	11		XLOC_005509	4	Q1	#N/A	#N/A	non-coding		adi_v1.19115	2.66667	Q1	netrin receptor unc-5	K07521	coding
adi_v1.11767	335	417	355	33	35	47		XLOC_006297	4	Q1	#N/A	#N/A	non-coding		adi_v1.19175	2.66667	Q1	arylsulfatase I/J [EC:3.1.6.-]	K12375	coding
adi_v1.11766	0	0	0	0	13	0		XLOC_006338	4	Q1	#N/A	#N/A	non-coding		adi_v1.19549	2.66667	Q1	tachykinin-like receptor	K04225	coding
adi_v1.23216	20	25	26	3	1	4		XLOC_006638	4	Q1	#N/A	#N/A	non-coding		adi_v1.19569	2.66667	Q1	cubilin	K14616	coding
adi_v1.00269	115	145	154	199	134	184		XLOC_007344	4	Q1	#N/A	#N/A	non-coding		adi_v1.19616	2.66667	Q1	integrin-linked kinase [EC:2.7.11.1]	K06272	coding
adi_v1.14959	18	26	11	20	14	10		XLOC_007618	4	Q1	#N/A	#N/A	non-coding		adi_v1.19675	2.66667	Q1	diaphanous 1	K05740	coding
adi_v1.19602	3	7	3	1	3	2		XLOC_007990	4	Q1	#N/A	#N/A	non-coding		adi_v1.20081	2.66667	Q1	bacteriochlorophyll C20 methyltransferase [EC:2.1.1.-]	K13604	coding
adi_v1.23217	139	122	165	98	54	104		XLOC_008166	4	Q1	#N/A	#N/A	non-coding		adi_v1.20118	2.66667	Q1	tubulin alpha	K07374	coding
adi_v1.07319	7	5	1	16	24	22		XLOC_008167	4	Q1	#N/A	#N/A	non-coding		adi_v1.20477	2.66667	Q1	formin 2	K02184	coding
adi_v1.22119	27	26	14	37	30	37		XLOC_008432	4	Q1	#N/A	#N/A	non-coding		adi_v1.20528	2.66667	Q1	mediator of RNA polymerase II transcription subunit 6	K15128	coding
XLOC_012544	4	14	13	16	15	18		XLOC_008553	4	Q1	#N/A	#N/A	non-coding		adi_v1.20693	2.66667	Q1	homeobox protein aristaless-like 4	K09451	coding
XLOC_002311	46	67	53	2	2	2		XLOC_009767	4	Q1	#N/A	#N/A	non-coding		adi_v1.21336	2.66667	Q1	ATP-dependent helicase HepA [EC:3.6.4.-]	K03580	coding
XLOC_002864	0	0	0	16	43	26		XLOC_010121	4	Q1	#N/A	#N/A	non-coding		adi_v1.21464	2.66667	Q1	transient receptor potential cation channel subfamily C, invertebrate	K05328	coding
XLOC_002313	0	1	0	1	0	0		XLOC_010513	4	Q1	#N/A	#N/A	non-coding		adi_v1.21604	2.66667	Q1	receptor-type tyrosine-protein phosphatase delta [EC:3.1.3.48]	K06777	coding
XLOC_002862	7	7	5	7	2	5		XLOC_010548	4	Q1	#N/A	#N/A	non-coding		adi_v1.21754	2.66667	Q1	dedicator of cytokinesis protein 1	K13708	coding
XLOC_002315	4	3	3	1	1	0		XLOC_011369	4	Q1	#N/A	#N/A	non-coding		adi_v1.22822	2.66667	Q1	myosin heavy chain	K10352	coding
adi_v1.21466	17	19	23	22	14	9		XLOC_011823	4	Q1	#N/A	#N/A	non-coding		adi_v1.23059	2.66667	Q1	cytochrome P450, family 3, subfamily A [EC:1.14.14.1]	K07424	coding
adi_v1.23479	2	1	1	50	19	37		XLOC_011926	4	Q1	#N/A	#N/A	non-coding		adi_v1.23216	2.66667	Q1	SanA protein	K03748	coding
adi_v1.01277	0	1	1	3	1	1		XLOC_012474	4	Q1	#N/A	#N/A	non-coding		adi_v1.23424	2.66667	Q1	WD repeat-containing protein 32	K11802	coding
adi_v1.21468	76	73	76	62	51	76		XLOC_012595	4	Q1	#N/A	#N/A	non-coding		adi_v1.23582	2.66667	Q1	aprataxin and PNK-like factor [EC:4.2.99.18]	K13295	coding
adi_v1.23472	27	15	25	30	14	39		XLOC_013489	4	Q1	#N/A	#N/A	non-coding		adi_v1.24121	2.66667	Q1	fibronectin-binding protein A	K13732	coding
adi_v1.05086	37	47	38	64	71	73		XLOC_013608	4	Q1	#N/A	#N/A	non-coding		XLOC_001154	2.66667	Q1	MFS transporter, FLVCR family, feline leukemia virus subgroup C receptor-related protein	K08220	coding
adi_v1.23474	15	21	23	68	36	75		XLOC_014549	4	Q1	#N/A	#N/A	non-coding		XLOC_003364	2.66667	Q1	brain-specific angiogenesis inhibitor 2	K04597	coding
adi_v1.23475	2	2	0	11	13	14		XLOC_015162	4	Q1	#N/A	#N/A	non-coding		XLOC_004581	2.66667	Q1	competence/damage-inducible protein CinA	K03742	coding
adi_v1.23476	26	18	35	26	22	24		XLOC_016094	4	Q1	#N/A	#N/A	non-coding		XLOC_006507	2.66667	Q1	cell division cycle 20-like protein 1, cofactor of APC complex	K03364	coding
adi_v1.14785	19	46	28	24	23	29		XLOC_017227	4	Q1	#N/A	#N/A	non-coding		XLOC_006779	2.66667	Q1	5-hydroxytryptamine receptor 4	K04160	coding
adi_v1.14560	11	11	10	5	2	5		XLOC_017314	4	Q1	#N/A	#N/A	non-coding		XLOC_008518	2.66667	Q1	transcriptional antiterminator	K02531	coding
adi_v1.14951	46	69	47	28	15	32		XLOC_019258	4	Q1	#N/A	#N/A	non-coding		XLOC_008716	2.66667	Q1	E3 ubiquitin-protein ligase RNF8 [EC:6.3.2.19]	K10667	coding
XLOC_010496	0	0	0	0	2	0		XLOC_020052	4	Q1	#N/A	#N/A	non-coding		XLOC_008965	2.66667	Q1	werner syndrome ATP-dependent helicase [EC:3.6.4.12]	K10900	coding
XLOC_010492	8	6	6	16	8	22		XLOC_020202	4	Q1	#N/A	#N/A	non-coding		XLOC_009522	2.66667	Q1	Ras-related protein Rab-43	K07930	coding
XLOC_010493	4	6	1	1	2	2		XLOC_021046	4	Q1	#N/A	#N/A	non-coding		XLOC_009530	2.66667	Q1	Ras-related protein Rab-43	K07930	coding
adi_v1.14788	69	84	60	41	49	56		XLOC_022210	4	Q1	#N/A	#N/A	non-coding		XLOC_014103	2.66667	Q1	D-amino-acid oxidase [EC:1.4.3.3]	K00273	coding
XLOC_012403	0	0	0	10	3	4		XLOC_022425	4	Q1	#N/A	#N/A	non-coding		XLOC_014188	2.66667	Q1	CD109 antigen	K06530	coding
XLOC_020883	17	12	18	9	12	10		XLOC_022812	4	Q1	#N/A	#N/A	non-coding		XLOC_018434	2.66667	Q1	ATP-dependent RNA helicase DHX8/PRP22 [EC:3.6.4.13]	K12818	coding
XLOC_012405	3	1	0	0	4	2		XLOC_023095	4	Q1	#N/A	#N/A	non-coding		XLOC_019574	2.66667	Q1	UPF0271 protein	K07060	coding
XLOC_024028	0	0	0	1	1	1		XLOC_023222	4	Q1	#N/A	#N/A	non-coding		XLOC_020045	2.66667	Q1	G protein-coupled receptor 103	K08378	coding
adi_v1.19600	24	23	17	8	7	6		XLOC_023270	4	Q1	#N/A	#N/A	non-coding		XLOC_020343	2.66667	Q1	NIMA (never in mitosis gene a)-related kinase [EC:2.7.11.1]	K08857	coding
XLOC_012406	0	2	1	0	0	0		XLOC_023360	4	Q1	#N/A	#N/A	non-coding		XLOC_020500	2.66667	Q1	succinyl-CoA synthetase alpha subunit [EC:6.2.1.4 6.2.1.5]	K01899	coding
adi_v1.14564	114	143	117	30	26	31		XLOC_023508	4	Q1	#N/A	#N/A	non-coding		XLOC_022752	2.66667	Q1	ferredoxin--NADP+ reductase [EC:1.18.1.2]	K00528	coding
adi_v1.14952	4	0	1	1	1	2		XLOC_023903	4	Q1	#N/A	#N/A	non-coding		XLOC_023432	2.66667	Q1	transcription initiation factor TFIIF subunit alpha	K03138	coding
adi_v1.18232	107	110	136	67	22	43		XLOC_023968	4	Q1	#N/A	#N/A	non-coding		XLOC_023967	2.66667	Q1	mitogen-activated protein kinase kinase 6 [EC:2.7.12.2]	K04433	coding
adi_v1.21837	17	23	23	8	9	9		XLOC_024707	4	Q1	#N/A	#N/A	non-coding		XLOC_023986	2.66667	Q1	bromodomain and PHD finger-containing protein 1	K11348	coding
adi_v1.02778	44	63	52	81	70	79		adi_v1.01921	4.33333	Q1	monoamine oxidase [EC:1.4.3.4]	K00274	coding		adi_v1.00268	2.66667	Q1	#N/A	#N/A	coding
adi_v1.02779	229	280	228	62	64	80		XLOC_023386	4.33333	Q1	tRNA (guanine26-N2/guanine27-N2)-dimethyltransferase [EC:2.1.1.215 2.1.1.216]	K00555	coding		adi_v1.00952	2.66667	Q1	#N/A	#N/A	coding
adi_v1.14566	3	5	3	7	3	5		adi_v1.19995	4.33333	Q1	cellulose synthase (UDP-forming) [EC:2.4.1.12]	K00694	coding		adi_v1.01550	2.66667	Q1	#N/A	#N/A	coding
adi_v1.21831	25	21	31	3	7	6		adi_v1.08944	4.33333	Q1	galactokinase [EC:2.7.1.6]	K00849	coding		adi_v1.04183	2.66667	Q1	#N/A	#N/A	coding
adi_v1.02772	94	81	110	41	36	49		adi_v1.08451	4.33333	Q1	diacylglycerol kinase (ATP dependent) [EC:2.7.1.107]	K00901	coding		adi_v1.05524	2.66667	Q1	#N/A	#N/A	coding
adi_v1.18234	241	288	270	349	375	453		adi_v1.10949	4.33333	Q1	isocitrate dehydrogenase kinase/phosphatase [EC:2.7.11.5 3.1.3.-]	K00906	coding		adi_v1.06113	2.66667	Q1	#N/A	#N/A	coding
XLOC_000642	1	0	0	1	1	0		adi_v1.10268	4.33333	Q1	phosphatidylinositol-4-phosphate 3-kinase [EC:2.7.1.154]	K00923	coding		adi_v1.06818	2.66667	Q1	#N/A	#N/A	coding
XLOC_000643	0	0	0	17	12	24		adi_v1.09634	4.33333	Q1	acyloxyacyl hydrolase [EC:3.1.1.77]	K01065	coding		adi_v1.08051	2.66667	Q1	#N/A	#N/A	coding
XLOC_000644	58	67	75	72	51	60		adi_v1.20455	4.33333	Q1	component factor B [EC:3.4.21.47]	K01335	coding		adi_v1.08685	2.66667	Q1	#N/A	#N/A	coding
XLOC_000645	0	0	0	0	2	1		adi_v1.18226	4.33333	Q1	dynamin GTPase [EC:3.6.5.5]	K01528	coding		adi_v1.09598	2.66667	Q1	#N/A	#N/A	coding
adi_v1.02774	4	6	4	3	4	3		adi_v1.03519	4.33333	Q1	argininosuccinate lyase [EC:4.3.2.1]	K01755	coding		adi_v1.09873	2.66667	Q1	#N/A	#N/A	coding
adi_v1.18235	15	13	12	4	3	13		adi_v1.05205	4.33333	Q1	cystathionine gamma-lyase [EC:4.4.1.1]	K01758	coding		adi_v1.11859	2.66667	Q1	#N/A	#N/A	coding
adi_v1.23291	17	18	15	7	5	6		adi_v1.11561	4.33333	Q1	proline racemase [EC:5.1.1.4]	K01777	coding		adi_v1.12038	2.66667	Q1	#N/A	#N/A	coding
adi_v1.13248	14	26	11	11	9	8		XLOC_023480	4.33333	Q1	phosphoribosylformylglycinamidine synthase [EC:6.3.5.3]	K01952	coding		adi_v1.12957	2.66667	Q1	#N/A	#N/A	coding
adi_v1.23696	94	95	115	62	62	49		adi_v1.19672	4.33333	Q1	branched-chain amino acid transport system ATP-binding protein	K01995	coding		adi_v1.13282	2.66667	Q1	#N/A	#N/A	coding
adi_v1.12279	4	10	9	27	23	48		adi_v1.03288	4.33333	Q1	cryptochrome	K02295	coding		adi_v1.16154	2.66667	Q1	#N/A	#N/A	coding
sap5	48	75	51	20	15	19		adi_v1.12464	4.33333	Q1	frizzled 1/7	K02432	coding		adi_v1.17502	2.66667	Q1	#N/A	#N/A	coding
adi_v1.14569	285	392	336	14	19	17		adi_v1.18079	4.33333	Q1	HemY protein	K02498	coding		adi_v1.18059	2.66667	Q1	#N/A	#N/A	coding
adi_v1.14304	27	25	24	38	30	45		adi_v1.00783	4.33333	Q1	Notch	K02599	coding		adi_v1.18380	2.66667	Q1	#N/A	#N/A	coding
adi_v1.14305	17	24	24	9	10	8		adi_v1.22817	4.33333	Q1	20S proteasome subunit beta 1 [EC:3.4.25.1]	K02738	coding		adi_v1.18767	2.66667	Q1	#N/A	#N/A	coding
adi_v1.11362	69	93	114	39	19	35		XLOC_020060	4.33333	Q1	CASP2 and RIPK1 domain containing adaptor with death domain	K02832	coding		adi_v1.19969	2.66667	Q1	#N/A	#N/A	coding
adi_v1.09462	3	4	2	8	12	6		adi_v1.03904	4.33333	Q1	UDP-glucose:(heptosyl)LPS alpha-1,3-glucosyltransferase [EC:2.4.1.-]	K02844	coding		adi_v1.20469	2.66667	Q1	#N/A	#N/A	coding
adi_v1.14301	2	14	6	23	28	32		adi_v1.15006	4.33333	Q1	large subunit ribosomal protein L24e	K02896	coding		adi_v1.21213	2.66667	Q1	#N/A	#N/A	coding
adi_v1.21713	122	150	121	119	93	103		XLOC_002692	4.33333	Q1	DNA-directed RNA polymerase subunit P [EC:2.7.7.6]	K03059	coding		adi_v1.23200	2.66667	Q1	#N/A	#N/A	coding
adi_v1.13626	1	4	4	141	173	184		XLOC_020675	4.33333	Q1	DNA-directed RNA polymerase subunit P [EC:2.7.7.6]	K03059	coding		adi_v1.23998	2.66667	Q1	#N/A	#N/A	coding
adi_v1.14907	20	19	21	51	46	69		adi_v1.07244	4.33333	Q1	urease accessory protein	K03188	coding		adi_v1.24378	2.66667	Q1	#N/A	#N/A	coding
adi_v1.13624	120	174	145	102	120	112		adi_v1.19268	4.33333	Q1	translation initiation factor 4A	K03257	coding		XLOC_012221	2.66667	Q1	#N/A	#N/A	coding
adi_v1.13625	5	4	10	19	19	36		adi_v1.14504	4.33333	Q1	cell division cycle 20-like protein 1, cofactor of APC complex	K03364	coding		XLOC_018893	2.66667	Q1	#N/A	#N/A	coding
adi_v1.13622	6	15	10	18	9	21		XLOC_001353	4.33333	Q1	cell division cycle 20-like protein 1, cofactor of APC complex	K03364	coding		XLOC_000159	2.66667	Q1	#N/A	#N/A	non-coding
adi_v1.13623	338	462	407	155	128	142		XLOC_019575	4.33333	Q1	cell division cycle 20-like protein 1, cofactor of APC complex	K03364	coding		XLOC_000217	2.66667	Q1	#N/A	#N/A	non-coding
adi_v1.14900	2	3	3	22	15	17		adi_v1.18931	4.33333	Q1	alpha-1,6-mannosyltransferase [EC:2.4.1.260]	K03847	coding		XLOC_000312	2.66667	Q1	#N/A	#N/A	non-coding
adi_v1.14901	1	0	0	0	4	0		adi_v1.14864	4.33333	Q1	NADH dehydrogenase (ubiquinone) 1 alpha subcomplex subunit 8	K03952	coding		XLOC_001433	2.66667	Q1	#N/A	#N/A	non-coding
adi_v1.22129	51	77	49	59	52	45		XLOC_007345	4.33333	Q1	dopamine receptor D2	K04145	coding		XLOC_001479	2.66667	Q1	#N/A	#N/A	non-coding
adi_v1.22128	10	12	21	16	5	23		XLOC_013982	4.33333	Q1	5-hydroxytryptamine receptor 7	K04163	coding		XLOC_001702	2.66667	Q1	#N/A	#N/A	non-coding
adi_v1.14908	35	30	37	143	73	136		adi_v1.00674	4.33333	Q1	tachykinin-like receptor	K04225	coding		XLOC_002090	2.66667	Q1	#N/A	#N/A	non-coding
adi_v1.06268	183	250	247	163	136	171		adi_v1.17099	4.33333	Q1	arginine vasopressin receptor 2	K04228	coding		XLOC_002836	2.66667	Q1	#N/A	#N/A	non-coding
adi_v1.22520	1	3	3	11	21	18		adi_v1.19602	4.33333	Q1	caspase 7 [EC:3.4.22.60]	K04397	coding		XLOC_003374	2.66667	Q1	#N/A	#N/A	non-coding
adi_v1.19501	16	16	29	16	11	16		adi_v1.01617	4.33333	Q1	voltage-dependent calcium channel alpha-2/delta-1	K04858	coding		XLOC_003633	2.66667	Q1	#N/A	#N/A	non-coding
adi_v1.19502	6	14	13	19	11	9		adi_v1.11587	4.33333	Q1	transient receptor potential cation channel subfamily A member 1	K04984	coding		XLOC_004123	2.66667	Q1	#N/A	#N/A	non-coding
adi_v1.19509	22	25	17	11	10	9		adi_v1.06614	4.33333	Q1	c-mer proto-oncogene tyrosine kinase [EC:2.7.10.1]	K05117	coding		XLOC_004356	2.66667	Q1	#N/A	#N/A	non-coding
adi_v1.05519	51	73	65	33	26	34		XLOC_010130	4.33333	Q1	P2X purinoceptor 7	K05220	coding		XLOC_004706	2.66667	Q1	#N/A	#N/A	non-coding
adi_v1.09486	15	19	13	4	2	5		XLOC_008628	4.33333	Q1	phosphatidylinositol glycan, class F [EC:2.7.-.-]	K05287	coding		XLOC_005157	2.66667	Q1	#N/A	#N/A	non-coding
adi_v1.09438	42	58	49	30	32	33		adi_v1.24591	4.33333	Q1	toll-like receptor 1	K05398	coding		XLOC_005509	2.66667	Q1	#N/A	#N/A	non-coding
adi_v1.14028	28	21	32	19	13	12		adi_v1.24542	4.33333	Q1	MFS transporter, PPP family, 3-phenylpropionic acid transporter	K05820	coding		XLOC_005720	2.66667	Q1	#N/A	#N/A	non-coding
adi_v1.12271	26	25	33	12	7	9		adi_v1.10196	4.33333	Q1	delta	K06051	coding		XLOC_006175	2.66667	Q1	#N/A	#N/A	non-coding
adi_v1.16494	7	5	4	6	5	4		XLOC_014720	4.33333	Q1	delta	K06051	coding		XLOC_006289	2.66667	Q1	#N/A	#N/A	non-coding
XLOC_011011	6	2	5	0	0	0		adi_v1.11170	4.33333	Q1	spectrin beta	K06115	coding		XLOC_006398	2.66667	Q1	#N/A	#N/A	non-coding
XLOC_011010	0	0	0	0	4	2		adi_v1.13459	4.33333	Q1	collagen, type IV, alpha	K06237	coding		XLOC_006764	2.66667	Q1	#N/A	#N/A	non-coding
adi_v1.19531	55	65	78	7	3	4		adi_v1.10600	4.33333	Q1	vasodilator-stimulated phosphoprotein	K06274	coding		XLOC_006951	2.66667	Q1	#N/A	#N/A	non-coding
XLOC_008015	1	3	4	4	4	6		adi_v1.20349	4.33333	Q1	neural cell adhesion molecule	K06491	coding		XLOC_007372	2.66667	Q1	#N/A	#N/A	non-coding
adi_v1.00432	21	30	32	163	146	199		adi_v1.05252	4.33333	Q1	prominin 1	K06532	coding		XLOC_007618	2.66667	Q1	#N/A	#N/A	non-coding
adi_v1.00431	19	27	23	35	60	47		adi_v1.08399	4.33333	Q1	structural maintenance of chromosome 2	K06674	coding		XLOC_007795	2.66667	Q1	#N/A	#N/A	non-coding
XLOC_006524	9	11	9	3	2	6		adi_v1.05717	4.33333	Q1	NA	K06944	coding		XLOC_008260	2.66667	Q1	#N/A	#N/A	non-coding
adi_v1.00436	0	0	0	0	0	0		adi_v1.10700	4.33333	Q1	FKBP12-rapamycin complex-associated protein	K07203	coding		XLOC_008333	2.66667	Q1	#N/A	#N/A	non-coding
XLOC_006521	0	0	0	1	7	4		adi_v1.06056	4.33333	Q1	cation:H+ antiporter	K07301	coding		XLOC_008376	2.66667	Q1	#N/A	#N/A	non-coding
adi_v1.00434	4	4	1	41	34	38		XLOC_011084	4.33333	Q1	SM-20-related protein	K07394	coding		XLOC_008841	2.66667	Q1	#N/A	#N/A	non-coding
adi_v1.18832	0	0	0	0	3	2		adi_v1.23496	4.33333	Q1	cytochrome P450, family 1, subfamily A, polypeptide 1 [EC:1.14.14.1]	K07408	coding		XLOC_009045	2.66667	Q1	#N/A	#N/A	non-coding
adi_v1.00438	0	0	3	17	36	16		adi_v1.14727	4.33333	Q1	gap junction protein, beta 3	K07622	coding		XLOC_009060	2.66667	Q1	#N/A	#N/A	non-coding
adi_v1.08222	19	30	26	13	18	20		adi_v1.20178	4.33333	Q1	ArsR family transcriptional regulator	K07721	coding		XLOC_009093	2.66667	Q1	#N/A	#N/A	non-coding
adi_v1.08995	32	63	38	12	12	11		adi_v1.03662	4.33333	Q1	dermatan 4-sulfotransferase 1 [EC:2.8.2.35]	K08105	coding		XLOC_009348	2.66667	Q1	#N/A	#N/A	non-coding
XLOC_006529	1	1	0	1	0	0		adi_v1.08021	4.33333	Q1	dermatan 4-sulfotransferase 1 [EC:2.8.2.35]	K08105	coding		XLOC_009654	2.66667	Q1	#N/A	#N/A	non-coding
XLOC_006528	1	0	0	6	7	3		adi_v1.01235	4.33333	Q1	MFS transporter, MCP family, solute carrier family 16 (monocarboxylic acid transporters), member 10	K08187	coding		XLOC_009774	2.66667	Q1	#N/A	#N/A	non-coding
XLOC_004019	0	0	0	4	9	7		adi_v1.04847	4.33333	Q1	MFS transporter, ACS family, solute carrier family 17 (sodium-dependent inorganic phosphate cotransporter), other	K08193	coding		XLOC_010346	2.66667	Q1	#N/A	#N/A	non-coding
XLOC_004018	5	7	5	4	1	0		adi_v1.18115	4.33333	Q1	regulator of vacuolar morphogenesis	K08502	coding		XLOC_010360	2.66667	Q1	#N/A	#N/A	non-coding
adi_v1.13480	112	140	141	5	4	4		adi_v1.21472	4.33333	Q1	disintegrin and metalloproteinase domain-containing protein 19 [EC:3.4.24.-]	K08608	coding		XLOC_010500	2.66667	Q1	#N/A	#N/A	non-coding
adi_v1.13481	21	19	19	21	13	14		adi_v1.08585	4.33333	Q1	DNA mismatch repair protein MSH6	K08737	coding		XLOC_011064	2.66667	Q1	#N/A	#N/A	non-coding
adi_v1.13487	3	6	6	183	158	178		adi_v1.04218	4.33333	Q1	twist	K09069	coding		XLOC_011075	2.66667	Q1	#N/A	#N/A	non-coding
adi_v1.13956	23	14	37	9	7	3		adi_v1.19925	4.33333	Q1	NF-kappa-B inhibitor-like protein 2	K09257	coding		XLOC_011758	2.66667	Q1	#N/A	#N/A	non-coding
XLOC_001068	4	3	8	9	5	8		adi_v1.07988	4.33333	Q1	LIM homeobox transcription factor 1	K09371	coding		XLOC_011857	2.66667	Q1	#N/A	#N/A	non-coding
adi_v1.06452	2	3	2	2	4	2		adi_v1.15227	4.33333	Q1	probable aminopeptidase NPEPL1 [EC:3.4.11.-]	K09611	coding		XLOC_011865	2.66667	Q1	#N/A	#N/A	non-coding
XLOC_001065	54	65	75	16	12	15		adi_v1.02152	4.33333	Q1	hypothetical protein	K09729	coding		XLOC_012128	2.66667	Q1	#N/A	#N/A	non-coding
XLOC_004012	0	0	0	0	0	0		XLOC_016865	4.33333	Q1	hypothetical protein	K09984	coding		XLOC_012468	2.66667	Q1	#N/A	#N/A	non-coding
adi_v1.06105	10	12	17	25	16	18		adi_v1.16721	4.33333	Q1	F-box and WD-40 domain protein 8	K10264	coding		XLOC_012716	2.66667	Q1	#N/A	#N/A	non-coding
XLOC_001062	1	2	1	3	5	8		adi_v1.21138	4.33333	Q1	dynein intermediate chain, cytosolic	K10415	coding		XLOC_012948	2.66667	Q1	#N/A	#N/A	non-coding
XLOC_004017	0	0	1	1	0	0		adi_v1.12540	4.33333	Q1	CAP-Gly domain-containing linker protein 1	K10421	coding		XLOC_012952	2.66667	Q1	#N/A	#N/A	non-coding
adi_v1.06106	9	4	4	4	4	6		adi_v1.02095	4.33333	Q1	BTB/POZ domain-containing protein 3/6	K10478	coding		XLOC_012981	2.66667	Q1	#N/A	#N/A	non-coding
adi_v1.19997	3	3	0	0	0	0		XLOC_014090	4.33333	Q1	zinc finger and BTB domain-containing protein 26	K10505	coding		XLOC_013062	2.66667	Q1	#N/A	#N/A	non-coding
adi_v1.09430	19	16	7	3	2	6		adi_v1.04424	4.33333	Q1	protein SMG6 [EC:3.1.-.-]	K11124	coding		XLOC_013870	2.66667	Q1	#N/A	#N/A	non-coding
adi_v1.02349	110	180	116	17	9	24		adi_v1.10353	4.33333	Q1	elongator complex protein 1	K11373	coding		XLOC_014325	2.66667	Q1	#N/A	#N/A	non-coding
adi_v1.20509	0	0	0	37	11	26		adi_v1.10537	4.33333	Q1	lia operon protein LiaG	K11621	coding		XLOC_014330	2.66667	Q1	#N/A	#N/A	non-coding
adi_v1.15528	24	42	31	13	14	7		adi_v1.24396	4.33333	Q1	AP-2 complex subunit alpha	K11824	coding		XLOC_014931	2.66667	Q1	#N/A	#N/A	non-coding
adi_v1.19187	10	8	7	12	11	10		adi_v1.13130	4.33333	Q1	ubiquitin carboxyl-terminal hydrolase 4/11/15 [EC:3.1.2.15]	K11835	coding		XLOC_015123	2.66667	Q1	#N/A	#N/A	non-coding
XLOC_000259	0	0	0	0	0	0		adi_v1.09050	4.33333	Q1	tripartite motif-containing protein 2/3	K11997	coding		XLOC_015453	2.66667	Q1	#N/A	#N/A	non-coding
adi_v1.24263	47	44	77	6	11	13		adi_v1.11799	4.33333	Q1	tripartite motif-containing protein 2/3	K11997	coding		XLOC_015679	2.66667	Q1	#N/A	#N/A	non-coding
XLOC_000257	1	2	0	21	6	9		adi_v1.16662	4.33333	Q1	tripartite motif-containing protein 2/3	K11997	coding		XLOC_015824	2.66667	Q1	#N/A	#N/A	non-coding
XLOC_000256	1	0	0	0	0	1		XLOC_018529	4.33333	Q1	beta-galactosidase [EC:3.2.1.23]	K12309	coding		XLOC_015897	2.66667	Q1	#N/A	#N/A	non-coding
XLOC_000255	0	0	0	1	1	2		adi_v1.03658	4.33333	Q1	engulfment and cell motility protein 1	K12366	coding		XLOC_015944	2.66667	Q1	#N/A	#N/A	non-coding
adi_v1.19186	7	21	16	0	1	0		adi_v1.06247	4.33333	Q1	CCR4-NOT transcription complex subunit 3	K12580	coding		XLOC_016694	2.66667	Q1	#N/A	#N/A	non-coding
adi_v1.02347	111	152	147	70	58	72		adi_v1.03376	4.33333	Q1	WD repeat-containing protein 61	K12602	coding		XLOC_016725	2.66667	Q1	#N/A	#N/A	non-coding
adi_v1.02275	11	15	4	13	28	23		adi_v1.23855	4.33333	Q1	baculoviral IAP repeat-containing protein 1	K12807	coding		XLOC_016781	2.66667	Q1	#N/A	#N/A	non-coding
adi_v1.11417	1	2	4	7	4	7		adi_v1.20738	4.33333	Q1	calcium homeostasis endoplasmic reticulum protein	K12841	coding		XLOC_016826	2.66667	Q1	#N/A	#N/A	non-coding
adi_v1.22731	27	41	34	8	10	14		adi_v1.24295	4.33333	Q1	beta-aspartyl-peptidase (threonine type) [EC:3.4.19.5]	K13051	coding		XLOC_016867	2.66667	Q1	#N/A	#N/A	non-coding
adi_v1.00966	2	0	1	9	3	5		adi_v1.23582	4.33333	Q1	aprataxin and PNK-like factor [EC:4.2.99.18]	K13295	coding		XLOC_017412	2.66667	Q1	#N/A	#N/A	non-coding
XLOC_011176	0	0	0	0	0	0		adi_v1.06483	4.33333	Q1	macrophage receptor with collagenous structure	K13884	coding		XLOC_018584	2.66667	Q1	#N/A	#N/A	non-coding
XLOC_011177	0	0	0	0	0	0		adi_v1.04475	4.33333	Q1	N-acetylmannosamine-6-phosphate 2-epimerase / N-acetylmannosamine kinase [EC:5.1.3.9 2.7.1.60]	K13967	coding		XLOC_018675	2.66667	Q1	#N/A	#N/A	non-coding
adi_v1.23295	6	9	6	14	17	15		adi_v1.11922	4.33333	Q1	geranylgeranyl transferase type-2 subunit alpha [EC:2.5.1.60]	K14050	coding		XLOC_018854	2.66667	Q1	#N/A	#N/A	non-coding
XLOC_023270	5	4	3	1	6	2		adi_v1.08007	4.33333	Q1	solute carrier family 38 (sodium-coupled neutral amino acid transporter), member 2	K14207	coding		XLOC_019008	2.66667	Q1	#N/A	#N/A	non-coding
XLOC_023271	103	97	144	22	22	30		adi_v1.06149	4.33333	Q1	exportin-1	K14290	coding		XLOC_019163	2.66667	Q1	#N/A	#N/A	non-coding
XLOC_008275	3	2	4	44	36	67		adi_v1.08681	4.33333	Q1	nucleoporin SEH1	K14299	coding		XLOC_019262	2.66667	Q1	#N/A	#N/A	non-coding
XLOC_023274	20	24	27	34	36	54		adi_v1.18426	4.33333	Q1	alpha-1,6-mannosyltransferase [EC:2.4.1.-]	K14335	coding		XLOC_019627	2.66667	Q1	#N/A	#N/A	non-coding
adi_v1.12680	3	2	2	4	6	2		adi_v1.20511	4.33333	Q1	cleavage and polyadenylation specificity factor subunit 2	K14402	coding		XLOC_020123	2.66667	Q1	#N/A	#N/A	non-coding
adi_v1.17850	0	0	1	3	16	16		adi_v1.08147	4.33333	Q1	translation initiation factor 2D	K15027	coding		XLOC_020724	2.66667	Q1	#N/A	#N/A	non-coding
adi_v1.18830	1	0	0	23	10	19		adi_v1.08959	4.33333	Q1	mediator of RNA polymerase II transcription subunit 17	K15133	coding		XLOC_020784	2.66667	Q1	#N/A	#N/A	non-coding
adi_v1.09436	198	269	245	15	15	14		adi_v1.22139	4.33333	Q1	transcription elongation factor SPT5	K15172	coding		XLOC_020957	2.66667	Q1	#N/A	#N/A	non-coding
adi_v1.11413	121	125	142	99	56	76		adi_v1.01430	4.33333	Q1	#N/A	#N/A	coding		XLOC_020997	2.66667	Q1	#N/A	#N/A	non-coding
XLOC_003607	0	1	2	1	0	1		adi_v1.07259	4.33333	Q1	#N/A	#N/A	coding		XLOC_021567	2.66667	Q1	#N/A	#N/A	non-coding
XLOC_011606	4	3	4	2	0	1		adi_v1.07522	4.33333	Q1	#N/A	#N/A	coding		XLOC_021606	2.66667	Q1	#N/A	#N/A	non-coding
adi_v1.04608	30	34	42	75	68	116		adi_v1.08358	4.33333	Q1	#N/A	#N/A	coding		XLOC_021829	2.66667	Q1	#N/A	#N/A	non-coding
adi_v1.17341	25	20	26	78	75	102		adi_v1.12353	4.33333	Q1	#N/A	#N/A	coding		XLOC_022823	2.66667	Q1	#N/A	#N/A	non-coding
adi_v1.04621	37	59	51	195	120	154		adi_v1.12939	4.33333	Q1	#N/A	#N/A	coding		XLOC_022950	2.66667	Q1	#N/A	#N/A	non-coding
adi_v1.04609	57	87	70	29	29	38		adi_v1.15305	4.33333	Q1	#N/A	#N/A	coding		XLOC_023022	2.66667	Q1	#N/A	#N/A	non-coding
XLOC_015057	24	36	26	4	6	2		adi_v1.15946	4.33333	Q1	#N/A	#N/A	coding		XLOC_023235	2.66667	Q1	#N/A	#N/A	non-coding
XLOC_022901	0	0	0	0	0	0		adi_v1.16401	4.33333	Q1	#N/A	#N/A	coding		XLOC_023558	2.66667	Q1	#N/A	#N/A	non-coding
adi_v1.11142	0	0	0	2	0	2		adi_v1.17291	4.33333	Q1	#N/A	#N/A	coding		XLOC_023579	2.66667	Q1	#N/A	#N/A	non-coding
adi_v1.19995	6	4	3	10	3	12		adi_v1.17476	4.33333	Q1	#N/A	#N/A	coding		XLOC_023809	2.66667	Q1	#N/A	#N/A	non-coding
XLOC_022905	29	29	31	13	5	4		adi_v1.19530	4.33333	Q1	#N/A	#N/A	coding		XLOC_023977	2.66667	Q1	#N/A	#N/A	non-coding
XLOC_015056	19	36	32	7	9	11		adi_v1.20492	4.33333	Q1	#N/A	#N/A	coding		XLOC_024314	2.66667	Q1	#N/A	#N/A	non-coding
adi_v1.19183	17	22	24	57	34	58		adi_v1.20580	4.33333	Q1	#N/A	#N/A	coding		XLOC_024944	2.66667	Q1	#N/A	#N/A	non-coding
adi_v1.21696	41	69	39	31	34	38		adi_v1.22303	4.33333	Q1	#N/A	#N/A	coding		adi_v1.00037	3	Q1	importin subunit beta-1	K14293	coding
adi_v1.21697	66	84	70	121	84	123		XLOC_006251	4.33333	Q1	#N/A	#N/A	coding		adi_v1.00466	3	Q1	prolyl 4-hydroxylase [EC:1.14.11.2]	K00472	coding
adi_v1.21168	2	0	2	1	0	0		XLOC_013833	4.33333	Q1	#N/A	#N/A	coding		adi_v1.01055	3	Q1	kelch-like protein 17 (actinfilin)	K10454	coding
adi_v1.01844	43	55	58	51	38	54		XLOC_000981	4.33333	Q1	#N/A	#N/A	non-coding		adi_v1.01117	3	Q1	Ras homolog gene family, member T2	K07871	coding
adi_v1.10912	50	45	57	26	16	30		XLOC_001347	4.33333	Q1	#N/A	#N/A	non-coding		adi_v1.01138	3	Q1	gamma-aminobutyric acid receptor subunit theta	K05192	coding
adi_v1.12534	82	58	117	64	42	58		XLOC_002333	4.33333	Q1	#N/A	#N/A	non-coding		adi_v1.01330	3	Q1	phospholipid-translocating ATPase [EC:3.6.3.1]	K01530	coding
adi_v1.12537	81	100	82	56	35	59		XLOC_003088	4.33333	Q1	#N/A	#N/A	non-coding		adi_v1.01456	3	Q1	FYVE, RhoGEF and PH domain containing 3	K05722	coding
adi_v1.12536	31	45	35	43	32	37		XLOC_004122	4.33333	Q1	#N/A	#N/A	non-coding		adi_v1.01886	3	Q1	E3 ubiquitin-protein ligase XIAP	K04725	coding
adi_v1.07858	8	23	12	6	5	13		XLOC_004558	4.33333	Q1	#N/A	#N/A	non-coding		adi_v1.02212	3	Q1	meprin A, beta [EC:3.4.24.18]	K08606	coding
adi_v1.07859	178	191	229	118	119	124		XLOC_005222	4.33333	Q1	#N/A	#N/A	non-coding		adi_v1.02439	3	Q1	voltage-gated sodium channel type II alpha	K04834	coding
XLOC_023058	0	0	0	7	5	10		XLOC_005403	4.33333	Q1	#N/A	#N/A	non-coding		adi_v1.02576	3	Q1	lysosomal acid lipase/cholesteryl ester hydrolase [EC:3.1.1.13]	K01052	coding
XLOC_023059	2	0	0	0	0	0		XLOC_005493	4.33333	Q1	#N/A	#N/A	non-coding		adi_v1.03056	3	Q1	phosphatidylinositol glycan, class K [EC:2.6.-.-]	K05290	coding
adi_v1.06269	1	2	0	4	3	1		XLOC_006181	4.33333	Q1	#N/A	#N/A	non-coding		adi_v1.03058	3	Q1	DNA helicase IV [EC:3.6.4.12]	K03658	coding
adi_v1.17973	80	65	97	28	13	40		XLOC_007011	4.33333	Q1	#N/A	#N/A	non-coding		adi_v1.03263	3	Q1	Rap guanine nucleotide exchange factor 4	K04351	coding
adi_v1.05469	0	0	0	0	0	0		XLOC_007360	4.33333	Q1	#N/A	#N/A	non-coding		adi_v1.03486	3	Q1	alpha-1,3-mannosylglycoprotein beta-1,4-N-acetylglucosaminyltransferase C [EC:2.4.1.201 2.4.1.145]	K13748	coding
XLOC_023052	139	223	97	36	59	32		XLOC_008381	4.33333	Q1	#N/A	#N/A	non-coding		adi_v1.03533	3	Q1	phospholipid-transporting ATPase [EC:3.6.3.1]	K14802	coding
XLOC_023053	0	0	0	10	4	7		XLOC_009417	4.33333	Q1	#N/A	#N/A	non-coding		adi_v1.03884	3	Q1	histamine receptor H2	K04150	coding
adi_v1.07852	4	2	0	3	11	5		XLOC_010064	4.33333	Q1	#N/A	#N/A	non-coding		adi_v1.04978	3	Q1	COMPASS component SPP1	K14960	coding
adi_v1.11148	0	0	0	2	0	1		XLOC_010656	4.33333	Q1	#N/A	#N/A	non-coding		adi_v1.05042	3	Q1	prefoldin subunit 4	K09550	coding
adi_v1.11880	1	7	3	10	6	4		XLOC_010728	4.33333	Q1	#N/A	#N/A	non-coding		adi_v1.05826	3	Q1	patched 1	K06225	coding
adi_v1.11881	43	67	56	23	25	31		XLOC_011011	4.33333	Q1	#N/A	#N/A	non-coding		adi_v1.05988	3	Q1	erythrocyte membrane protein band 4.1	K06107	coding
adi_v1.11882	1	0	0	6	7	12		XLOC_011761	4.33333	Q1	#N/A	#N/A	non-coding		adi_v1.06082	3	Q1	carcinoembryonic antigen-related cell adhesion molecule	K06499	coding
adi_v1.03790	0	0	0	1	1	0		XLOC_012895	4.33333	Q1	#N/A	#N/A	non-coding		adi_v1.06239	3	Q1	peptidyl-dipeptidase A [EC:3.4.15.1]	K01283	coding
adi_v1.03168	56	84	66	25	22	31		XLOC_013859	4.33333	Q1	#N/A	#N/A	non-coding		adi_v1.06261	3	Q1	E3 ubiquitin-protein ligase FANCL [EC:6.3.2.19]	K10606	coding
adi_v1.03169	16	25	22	24	25	29		XLOC_013976	4.33333	Q1	#N/A	#N/A	non-coding		adi_v1.06489	3	Q1	type IV secretion system protein VirB10	K03195	coding
adi_v1.11886	267	330	322	86	49	82		XLOC_014395	4.33333	Q1	#N/A	#N/A	non-coding		adi_v1.08302	3	Q1	platelet-activating factor acetylhydrolase [EC:3.1.1.47]	K01062	coding
adi_v1.04601	0	2	0	96	117	98		XLOC_014532	4.33333	Q1	#N/A	#N/A	non-coding		adi_v1.08544	3	Q1	ubiquitin-conjugating enzyme E2 D/E [EC:6.3.2.19]	K06689	coding
adi_v1.03164	70	48	72	25	14	36		XLOC_014748	4.33333	Q1	#N/A	#N/A	non-coding		adi_v1.08688	3	Q1	splicing factor, arginine/serine-rich 16	K13168	coding
adi_v1.03165	3	2	2	1	2	0		XLOC_014931	4.33333	Q1	#N/A	#N/A	non-coding		adi_v1.09029	3	Q1	adenylate kinase [EC:2.7.4.3]	K00939	coding
adi_v1.03166	76	57	86	56	40	64		XLOC_015066	4.33333	Q1	#N/A	#N/A	non-coding		adi_v1.09102	3	Q1	solute carrier family 1 (glial high affinity glutamate transporter), member 2	K05613	coding
adi_v1.03167	0	0	0	22	16	23		XLOC_015123	4.33333	Q1	#N/A	#N/A	non-coding		adi_v1.09218	3	Q1	DNA replication regulator SLD2	K10729	coding
adi_v1.22734	87	101	96	238	251	326		XLOC_015453	4.33333	Q1	#N/A	#N/A	non-coding		adi_v1.09947	3	Q1	betaine-homocysteine S-methyltransferase [EC:2.1.1.5]	K00544	coding
adi_v1.03161	137	165	94	147	130	120		XLOC_016715	4.33333	Q1	#N/A	#N/A	non-coding		adi_v1.10046	3	Q1	ubiquitin carboxyl-terminal hydrolase 1 [EC:3.1.2.15]	K11832	coding
XLOC_009274	14	12	11	1	0	0		XLOC_016721	4.33333	Q1	#N/A	#N/A	non-coding		adi_v1.10123	3	Q1	chromosome segregation protein	K03529	coding
adi_v1.03163	5	2	2	19	10	10		XLOC_016956	4.33333	Q1	#N/A	#N/A	non-coding		adi_v1.10333	3	Q1	anaphase-promoting complex subunit 2	K03349	coding
adi_v1.15306	14	13	14	14	4	10		XLOC_017115	4.33333	Q1	#N/A	#N/A	non-coding		adi_v1.10413	3	Q1	protein SHQ1	K14764	coding
adi_v1.04604	29	29	33	75	35	71		XLOC_017178	4.33333	Q1	#N/A	#N/A	non-coding		adi_v1.10530	3	Q1	BTB/POZ domain-containing protein 3/6	K10478	coding
adi_v1.17855	1	2	1	8	1	2		XLOC_017403	4.33333	Q1	#N/A	#N/A	non-coding		adi_v1.10607	3	Q1	ubiquitin carboxyl-terminal hydrolase 25/28 [EC:3.1.2.15]	K11849	coding
adi_v1.15305	3	2	8	2	4	10		XLOC_018606	4.33333	Q1	#N/A	#N/A	non-coding		adi_v1.11631	3	Q1	transient receptor potential cation channel subfamily M member 5	K04980	coding
adi_v1.01105	68	77	55	15	11	15		XLOC_019163	4.33333	Q1	#N/A	#N/A	non-coding		adi_v1.11995	3	Q1	TRAF-interacting protein	K11985	coding
XLOC_008909	2	4	2	20	12	10		XLOC_019902	4.33333	Q1	#N/A	#N/A	non-coding		adi_v1.12561	3	Q1	nuclear autoantigenic sperm protein	K11291	coding
adi_v1.01459	8	10	11	26	11	28		XLOC_019984	4.33333	Q1	#N/A	#N/A	non-coding		adi_v1.12802	3	Q1	thioredoxin 1	K03671	coding
adi_v1.01100	1	1	0	232	257	289		XLOC_020008	4.33333	Q1	#N/A	#N/A	non-coding		adi_v1.12851	3	Q1	5'-3' exoribonuclease 1 [EC:3.1.13.-]	K12618	coding
adi_v1.01101	688	983	735	581	755	1026		XLOC_020423	4.33333	Q1	#N/A	#N/A	non-coding		adi_v1.13068	3	Q1	large subunit ribosomal protein L11	K02867	coding
adi_v1.01102	459	668	512	1034	1073	1038		XLOC_020674	4.33333	Q1	#N/A	#N/A	non-coding		adi_v1.13216	3	Q1	urease accessory protein	K03189	coding
adi_v1.01103	51	56	30	44	30	40		XLOC_020892	4.33333	Q1	#N/A	#N/A	non-coding		adi_v1.13293	3	Q1	kinesin family member 15	K10400	coding
adi_v1.17331	3	3	3	2	2	2		XLOC_021829	4.33333	Q1	#N/A	#N/A	non-coding		adi_v1.13570	3	Q1	actin beta/gamma 1	K05692	coding
XLOC_008901	1	0	2	0	0	0		XLOC_021959	4.33333	Q1	#N/A	#N/A	non-coding		adi_v1.14423	3	Q1	uracil-DNA glycosylase [EC:3.2.2.27]	K03648	coding
adi_v1.01456	1	1	0	1	2	6		XLOC_022443	4.33333	Q1	#N/A	#N/A	non-coding		adi_v1.14557	3	Q1	protease, serine, 7 (enterokinase) [EC:3.4.21.9]	K01316	coding
XLOC_006572	0	1	1	3	1	9		XLOC_022676	4.33333	Q1	#N/A	#N/A	non-coding		adi_v1.15349	3	Q1	glycoside/pentoside/hexuronide:cation symporter, GPH family	K03292	coding
XLOC_008905	0	1	1	1	1	1		XLOC_022712	4.33333	Q1	#N/A	#N/A	non-coding		adi_v1.15549	3	Q1	E3 ubiquitin-protein ligase UBR4 [EC:6.3.2.19]	K10691	coding
adi_v1.10210	12	10	16	11	5	12		XLOC_022872	4.33333	Q1	#N/A	#N/A	non-coding		adi_v1.16732	3	Q1	SET domain-containing protein 6	K05302	coding
adi_v1.23633	0	1	0	3	8	3		XLOC_024493	4.33333	Q1	#N/A	#N/A	non-coding		adi_v1.16973	3	Q1	cyclin-dependent kinase 3 [EC:2.7.11.22]	K02088	coding
adi_v1.14258	344	269	469	188	113	188		XLOC_024863	4.33333	Q1	#N/A	#N/A	non-coding		adi_v1.17030	3	Q1	N,N-dimethylformamidase [EC:3.5.1.56]	K03418	coding
adi_v1.19990	19	11	14	21	15	25		XLOC_017539	4.66667	Q1	IMP dehydrogenase [EC:1.1.1.205]	K00088	coding		adi_v1.17165	3	Q1	membrane-bound transcription factor site-1 protease [EC:3.4.21.112]	K08653	coding
XLOC_013715	0	0	0	0	0	0		adi_v1.08210	4.66667	Q1	acyl-CoA synthetase [EC:6.2.1.-]	K00142	coding		adi_v1.17406	3	Q1	NA	K04616	coding
adi_v1.05990	0	0	0	3	0	6		adi_v1.06555	4.66667	Q1	NADPH-ferrihemoprotein reductase [EC:1.6.2.4]	K00327	coding		adi_v1.17607	3	Q1	ficolin	K10104	coding
XLOC_013718	4	1	0	26	22	22		adi_v1.11551	4.66667	Q1	thioredoxin reductase (NADPH) [EC:1.8.1.9]	K00384	coding		adi_v1.17812	3	Q1	nitrogen regulatory protein PII 1	K02589	coding
adi_v1.17104	29	29	27	15	30	32		adi_v1.06185	4.66667	Q1	putative membrane protein	K00389	coding		adi_v1.17846	3	Q1	cubilin	K14616	coding
adi_v1.09812	36	34	25	73	51	54		adi_v1.23037	4.66667	Q1	histamine N-methyltransferase [EC:2.1.1.8]	K00546	coding		adi_v1.18440	3	Q1	ESF2/ABP1 family protein	K14785	coding
XLOC_006940	0	1	0	1	0	0		adi_v1.01305	4.66667	Q1	N-hydroxyarylamine O-acetyltransferase [EC:2.3.1.118]	K00675	coding		adi_v1.18468	3	Q1	mitogen-activated protein kinase kinase kinase 1 [EC:2.7.11.25]	K04416	coding
adi_v1.00853	779	1097	805	417	333	357		adi_v1.04782	4.66667	Q1	glucuronosyltransferase [EC:2.4.1.17]	K00699	coding		adi_v1.19270	3	Q1	MFS transporter, MCP family, solute carrier family 16 (monocarboxylic acid transporters), member 10	K08187	coding
XLOC_015384	5	3	3	0	0	1		adi_v1.08370	4.66667	Q1	nucleoside-triphosphate--adenylate kinase [EC:2.7.4.10]	K00944	coding		adi_v1.19365	3	Q1	DNA excision repair protein ERCC-5	K10846	coding
adi_v1.00855	0	0	1	3	1	3		adi_v1.23084	4.66667	Q1	hydroxyacylglutathione hydrolase [EC:3.1.2.6]	K01069	coding		adi_v1.19906	3	Q1	V-type H+-transporting ATPase S1 subunit [EC:3.6.3.14]	K03662	coding
XLOC_006944	0	0	0	0	0	0		adi_v1.14002	4.66667	Q1	myo-inositol-1(or 4)-monophosphatase [EC:3.1.3.25]	K01092	coding		adi_v1.19975	3	Q1	NAD-diphthamide ADP-ribosyltransferase [EC:2.4.2.36]	K00776	coding
XLOC_009058	0	0	0	0	0	0		adi_v1.22620	4.66667	Q1	2',3'-cyclic-nucleotide 3'-phosphodiesterase [EC:3.1.4.37]	K01121	coding		adi_v1.20223	3	Q1	ficolin	K10104	coding
XLOC_009059	0	0	0	0	0	0		adi_v1.03816	4.66667	Q1	beta-glucuronidase [EC:3.2.1.31]	K01195	coding		adi_v1.20278	3	Q1	solute carrier family 5 (sodium-dependent multivitamin transporter), member 6	K14386	coding
XLOC_009054	0	0	0	0	1	0		adi_v1.07256	4.66667	Q1	S-adenosylhomocysteine/5'-methylthioadenosine nucleosidase [EC:3.2.2.9]	K01243	coding		adi_v1.20411	3	Q1	plant G-box-binding factor	K09060	coding
adi_v1.04259	56	81	70	104	75	85		adi_v1.13314	4.66667	Q1	membrane dipeptidase [EC:3.4.13.19]	K01273	coding		adi_v1.20669	3	Q1	AN1-type zinc finger and ubiquitin domain-containing protein 1	K12163	coding
XLOC_009050	1	0	2	17	14	18		XLOC_022911	4.66667	Q1	6-pyruvoyltetrahydropterin/6-carboxytetrahydropterin synthase [EC:4.2.3.12 4.1.2.50]	K01737	coding		adi_v1.20792	3	Q1	spore germination protein D	K06294	coding
XLOC_009051	0	0	0	0	0	0		adi_v1.14458	4.66667	Q1	cyclin-dependent kinase 6 [EC:2.7.11.22]	K02091	coding		adi_v1.20797	3	Q1	cytochrome c oxidase assembly protein subunit 15	K02259	coding
adi_v1.13459	4	6	3	63	27	44		adi_v1.17878	4.66667	Q1	FAS-associated death domain protein	K02373	coding		adi_v1.21134	3	Q1	small subunit ribosomal protein S17	K02961	coding
adi_v1.01968	6	5	3	36	34	47		adi_v1.10790	4.66667	Q1	heparan sulfate N-deacetylase/N-sulfotransferase NDST2 [EC:3.1.1.- 2.8.2.-]	K02577	coding		adi_v1.21184	3	Q1	NA	K07014	coding
adi_v1.13458	3	4	4	61	31	48		XLOC_013439	4.66667	Q1	Notch	K02599	coding		adi_v1.21265	3	Q1	DnaJ homolog subfamily C member 10	K09530	coding
adi_v1.14489	487	664	620	19	13	22		adi_v1.02774	4.66667	Q1	UDP-glucose:(heptosyl)LPS alpha-1,3-glucosyltransferase [EC:2.4.1.-]	K02844	coding		adi_v1.21528	3	Q1	DNA repair/transcription protein MET18/MMS19	K15075	coding
XLOC_017721	11	19	14	33	32	44		adi_v1.17367	4.66667	Q1	UDP-glucose:(heptosyl)LPS alpha-1,3-glucosyltransferase [EC:2.4.1.-]	K02844	coding		adi_v1.21614	3	Q1	kinetochore protein SLK19	K12575	coding
XLOC_017720	4	3	0	8	0	7		adi_v1.00824	4.66667	Q1	TNF receptor-associated factor 6	K03175	coding		adi_v1.21646	3	Q1	parathyroid hormone	K05261	coding
adi_v1.16591	50	55	45	46	37	42		adi_v1.22167	4.66667	Q1	protein TIF31	K03255	coding		adi_v1.21765	3	Q1	carboxynorspermidine decarboxylase [EC:4.1.1.-]	K13747	coding
adi_v1.14020	79	75	101	2	5	4		adi_v1.20570	4.66667	Q1	anaphase-promoting complex subunit 7	K03354	coding		adi_v1.21877	3	Q1	N5-(carboxyethyl)ornithine synthase [EC:1.5.1.24]	K00298	coding
adi_v1.14488	1	1	1	5	2	7		adi_v1.13080	4.66667	Q1	cell division cycle 20-like protein 1, cofactor of APC complex	K03364	coding		adi_v1.22541	3	Q1	potassium voltage-gated channel Shaker-related subfamily A member 4	K04877	coding
XLOC_002084	0	1	2	2	2	1		XLOC_001352	4.66667	Q1	cell division cycle 20-like protein 1, cofactor of APC complex	K03364	coding		adi_v1.22655	3	Q1	histamine receptor H2	K04150	coding
XLOC_022656	15	5	14	14	6	11		adi_v1.23182	4.66667	Q1	ribonuclease P/MRP protein subunit POP5 [EC:3.1.26.5]	K03537	coding		adi_v1.22872	3	Q1	T-box protein 18	K10183	coding
XLOC_013439	4	7	3	3	1	1		adi_v1.20381	4.66667	Q1	F-box and leucine-rich repeat protein 1 (S-phase kinase-associated protein 2)	K03875	coding		adi_v1.22962	3	Q1	werner syndrome ATP-dependent helicase [EC:3.6.4.12]	K10900	coding
XLOC_022654	8	7	5	5	15	12		adi_v1.06582	4.66667	Q1	NADH-ubiquinone oxidoreductase chain 1 [EC:1.6.5.3]	K03878	coding		adi_v1.22963	3	Q1	thiosulfate/3-mercaptopyruvate sulfurtransferase [EC:2.8.1.1 2.8.1.2]	K01011	coding
XLOC_013436	1	1	1	0	1	2		adi_v1.18210	4.66667	Q1	molecular chaperone Hsp33	K04083	coding		adi_v1.22989	3	Q1	junctional adhesion molecule 1	K06089	coding
XLOC_022658	11	16	10	5	18	17		adi_v1.05445	4.66667	Q1	c-opsin	K04256	coding		adi_v1.23431	3	Q1	tRNA-dihydrouridine synthase 2 [EC:1.3.1.91]	K05543	coding
XLOC_013433	8	8	10	24	27	38		adi_v1.06385	4.66667	Q1	melatonin receptor type 1B	K04286	coding		adi_v1.23504	3	Q1	lipopolysaccharide cholinephosphotransferase [EC:2.7.8.-]	K07271	coding
XLOC_013432	0	0	0	0	0	0		adi_v1.05755	4.66667	Q1	mitogen-activated protein kinase 8 interacting protein 3	K04436	coding		adi_v1.24301	3	Q1	vacuolar protein 8	K08332	coding
adi_v1.08556	21	24	9	1	1	2		adi_v1.10252	4.66667	Q1	ubiquilin	K04523	coding		adi_v1.24496	3	Q1	arsenical pump membrane protein	K03893	coding
adi_v1.20563	62	51	68	63	39	42		adi_v1.22273	4.66667	Q1	latrophilin 1	K04592	coding		XLOC_002293	3	Q1	myosin regulatory light chain 9	K12755	coding
XLOC_015658	0	0	0	0	0	0		adi_v1.02014	4.66667	Q1	activin receptor type-1 [EC:2.7.11.30]	K04675	coding		XLOC_003371	3	Q1	COMPASS component SWD3	K14963	coding
XLOC_024439	36	47	25	16	21	26		adi_v1.02320	4.66667	Q1	potassium voltage-gated channel Eag-related subfamily H member 6	K04909	coding		XLOC_003728	3	Q1	zinc finger protein BrlA	K09465	coding
XLOC_015651	0	1	1	0	0	0		adi_v1.23017	4.66667	Q1	chloride channel 6	K05015	coding		XLOC_007059	3	Q1	melatonin receptor type 1A	K04285	coding
XLOC_015650	0	4	0	0	0	0		adi_v1.09986	4.66667	Q1	actin beta/gamma 1	K05692	coding		XLOC_007724	3	Q1	5-hydroxytryptamine receptor 7	K04163	coding
adi_v1.20569	0	0	0	56	40	48		adi_v1.15450	4.66667	Q1	dedicator of cytokinesis protein 3	K05727	coding		XLOC_009194	3	Q1	U1 small nuclear ribonucleoprotein C	K11095	coding
XLOC_015652	0	0	0	0	1	3		adi_v1.24572	4.66667	Q1	phosphatidylinositol phospholipase C, beta [EC:3.1.4.11]	K05858	coding		XLOC_011273	3	Q1	ferredoxin-type protein NapH	K02574	coding
XLOC_015657	1	1	0	4	1	2		XLOC_017497	4.66667	Q1	delta	K06051	coding		XLOC_014255	3	Q1	exodeoxyribonuclease (lambda-induced) [EC:3.1.11.3]	K01143	coding
adi_v1.14483	23	30	30	7	18	22		XLOC_009596	4.66667	Q1	exocyst complex component 3	K06110	coding		XLOC_016596	3	Q1	CCR4-NOT transcription complex subunit 2	K12605	coding
adi_v1.18585	0	0	1	0	0	0		adi_v1.24045	4.66667	Q1	anterior pharynx defective 1	K06172	coding		XLOC_016936	3	Q1	melatonin receptor type 1B	K04286	coding
XLOC_020508	0	0	0	0	0	0		adi_v1.23051	4.66667	Q1	collagen, type I/II/III/V/XI/XXIV/XXVII, alpha	K06236	coding		XLOC_017539	3	Q1	IMP dehydrogenase [EC:1.1.1.205]	K00088	coding
adi_v1.14624	0	2	0	3	5	6		adi_v1.01968	4.66667	Q1	heparan sulfate proteoglycan 2 (perlecan)	K06255	coding		XLOC_018425	3	Q1	ATP-dependent RNA helicase DDX35 [EC:3.6.4.13]	K13117	coding
XLOC_020500	0	0	0	2	4	2		adi_v1.16103	4.66667	Q1	zyxin	K06273	coding		XLOC_021195	3	Q1	histamine receptor H2	K04150	coding
XLOC_020502	0	1	0	36	32	44		adi_v1.07771	4.66667	Q1	neuronal cell adhesion molecule	K06756	coding		XLOC_021367	3	Q1	tubulin polyglutamylase complex subunit 1	K16581	coding
adi_v1.17532	2	3	3	61	30	26		adi_v1.14720	4.66667	Q1	Down syndrome cell adhesion molecule-like protein 1	K06768	coding		XLOC_022024	3	Q1	alpha-1,6-mannosyltransferase [EC:2.4.1.260]	K03847	coding
XLOC_021101	0	0	0	0	0	0		adi_v1.17773	4.66667	Q1	neuropilin 2	K06819	coding		XLOC_022209	3	Q1	protein-tyrosine phosphatase [EC:3.1.3.48]	K01104	coding
XLOC_012397	0	0	0	11	4	13		adi_v1.16523	4.66667	Q1	slit 2	K06839	coding		XLOC_023387	3	Q1	transposase	K07488	coding
XLOC_012396	12	15	23	5	6	3		adi_v1.07360	4.66667	Q1	lymphocyte antigen 6 complex	K06846	coding		adi_v1.00990	3	Q1	#N/A	#N/A	coding
adi_v1.13346	42	31	42	74	30	58		adi_v1.08647	4.66667	Q1	NA	K06972	coding		adi_v1.01832	3	Q1	#N/A	#N/A	coding
XLOC_012398	0	0	0	0	0	1		adi_v1.20852	4.66667	Q1	NA	K06986	coding		adi_v1.05311	3	Q1	#N/A	#N/A	coding
adi_v1.14022	98	130	118	86	83	92		adi_v1.21184	4.66667	Q1	NA	K07014	coding		adi_v1.05775	3	Q1	#N/A	#N/A	coding
adi_v1.13902	6	1	3	85	37	74		adi_v1.01871	4.66667	Q1	NA	K07052	coding		adi_v1.08116	3	Q1	#N/A	#N/A	coding
adi_v1.10599	79	82	96	187	132	233		XLOC_023487	4.66667	Q1	transposase	K07488	coding		adi_v1.09416	3	Q1	#N/A	#N/A	coding
adi_v1.10598	1	2	1	40	21	37		adi_v1.17537	4.66667	Q1	diphthamide synthase subunit DPH2	K07561	coding		adi_v1.12167	3	Q1	#N/A	#N/A	coding
XLOC_013383	31	35	30	45	37	52		adi_v1.04125	4.66667	Q1	MFS transporter, OCT family, solute carrier family 22 (organic cation transporter), member 4/5	K08202	coding		adi_v1.13177	3	Q1	#N/A	#N/A	coding
XLOC_013382	15	18	6	1	0	0		adi_v1.00512	4.66667	Q1	G protein-coupled receptor 103	K08378	coding		adi_v1.13612	3	Q1	#N/A	#N/A	coding
XLOC_013385	1	3	0	6	4	8		adi_v1.04648	4.66667	Q1	nucleotide-binding oligomerization domain-containing protein 1	K08727	coding		adi_v1.14632	3	Q1	#N/A	#N/A	coding
adi_v1.13901	101	79	136	56	36	55		adi_v1.04056	4.66667	Q1	MAP/microtubule affinity-regulating kinase [EC:2.7.11.1]	K08798	coding		adi_v1.14981	3	Q1	#N/A	#N/A	coding
XLOC_024553	0	0	0	8	9	16		adi_v1.17738	4.66667	Q1	myosin III [EC:2.7.11.1]	K08834	coding		adi_v1.15477	3	Q1	#N/A	#N/A	coding
XLOC_024550	0	0	0	0	0	0		adi_v1.09982	4.66667	Q1	hypothetical protein	K09150	coding		adi_v1.15754	3	Q1	#N/A	#N/A	coding
adi_v1.01334	0	1	2	8	3	5		adi_v1.14931	4.66667	Q1	hypothetical protein	K09150	coding		adi_v1.15895	3	Q1	#N/A	#N/A	coding
XLOC_024557	0	0	0	0	0	0		adi_v1.11577	4.66667	Q1	growth factor independent 1	K09223	coding		adi_v1.16726	3	Q1	#N/A	#N/A	coding
XLOC_024555	0	4	3	0	0	0		adi_v1.18532	4.66667	Q1	paired box protein 3/7	K09381	coding		adi_v1.20479	3	Q1	#N/A	#N/A	coding
adi_v1.05755	2	5	7	5	1	5		adi_v1.16210	4.66667	Q1	DnaJ homolog subfamily A member 3	K09504	coding		adi_v1.20912	3	Q1	#N/A	#N/A	coding
adi_v1.05754	39	80	59	14	8	21		adi_v1.09922	4.66667	Q1	minor histocompatibility antigen H13 [EC:3.4.23.-]	K09595	coding		adi_v1.21640	3	Q1	#N/A	#N/A	coding
adi_v1.05756	263	364	299	319	232	344		XLOC_009306	4.66667	Q1	protease, serine, 16 (thymus) [EC:3.4.-.-]	K09649	coding		adi_v1.22038	3	Q1	#N/A	#N/A	coding
adi_v1.17534	15	19	20	44	28	32		adi_v1.12264	4.66667	Q1	Ras association domain-containing protein 9/10	K09856	coding		adi_v1.22732	3	Q1	#N/A	#N/A	coding
adi_v1.06131	1	0	0	0	0	1		adi_v1.19692	4.66667	Q1	leucine-rich repeats and death domain-containing protein	K10130	coding		adi_v1.23342	3	Q1	#N/A	#N/A	coding
adi_v1.14680	0	0	0	4	2	7		adi_v1.11676	4.66667	Q1	SPRY domain-containing SOCS box protein 3	K10345	coding		adi_v1.24729	3	Q1	#N/A	#N/A	coding
adi_v1.14682	14	13	21	56	53	65		adi_v1.22036	4.66667	Q1	myosin heavy chain	K10352	coding		XLOC_011688	3	Q1	#N/A	#N/A	coding
adi_v1.14685	9	15	11	13	6	19		XLOC_000383	4.66667	Q1	myosin heavy chain	K10352	coding		XLOC_020357	3	Q1	#N/A	#N/A	coding
adi_v1.14684	38	40	49	7	7	11		XLOC_022831	4.66667	Q1	kinesin family member C2/C3	K10406	coding		XLOC_000467	3	Q1	#N/A	#N/A	non-coding
adi_v1.09069	25	22	17	41	41	59		adi_v1.19413	4.66667	Q1	dynein heavy chain 1, cytosolic	K10413	coding		XLOC_000529	3	Q1	#N/A	#N/A	non-coding
adi_v1.14686	116	135	121	26	12	25		adi_v1.19414	4.66667	Q1	dynein heavy chain 1, cytosolic	K10413	coding		XLOC_001454	3	Q1	#N/A	#N/A	non-coding
adi_v1.21545	11	6	8	3	6	9		adi_v1.18068	4.66667	Q1	zinc finger and BTB domain-containing protein 47	K10518	coding		XLOC_001953	3	Q1	#N/A	#N/A	non-coding
adi_v1.16829	53	77	49	89	81	80		adi_v1.17093	4.66667	Q1	acyl-CoA thioesterase I [EC:3.1.2.- 3.1.1.5]	K10804	coding		XLOC_002001	3	Q1	#N/A	#N/A	non-coding
adi_v1.16828	3	4	3	10	4	4		XLOC_002623	4.66667	Q1	ATP-dependent DNA helicase Q1 [EC:3.6.4.12]	K10899	coding		XLOC_002201	3	Q1	#N/A	#N/A	non-coding
adi_v1.16827	84	73	90	6	2	6		adi_v1.02378	4.66667	Q1	thiol peroxidase, atypical 2-Cys peroxiredoxin [EC:1.11.1.15]	K11065	coding		XLOC_002687	3	Q1	#N/A	#N/A	non-coding
adi_v1.06426	30	33	25	11	14	18		XLOC_016444	4.66667	Q1	telomere length regulation protein	K11137	coding		XLOC_002765	3	Q1	#N/A	#N/A	non-coding
adi_v1.14804	7	7	6	12	4	10		adi_v1.20553	4.66667	Q1	acetyl-CoA carboxylase / biotin carboxylase [EC:6.4.1.2 6.3.4.14]	K11262	coding		XLOC_002833	3	Q1	#N/A	#N/A	non-coding
adi_v1.16824	5	4	2	0	3	0		adi_v1.01300	4.66667	Q1	chromosome transmission fidelity protein 1 [EC:3.6.4.13]	K11273	coding		XLOC_003351	3	Q1	#N/A	#N/A	non-coding
adi_v1.20675	11	17	15	13	13	15		adi_v1.04354	4.66667	Q1	protein HIRA/HIR1	K11293	coding		XLOC_003449	3	Q1	#N/A	#N/A	non-coding
adi_v1.16821	7	2	9	16	8	8		XLOC_017303	4.66667	Q1	histone arginine demethylase JMJD6 [EC:1.14.11.-]	K11323	coding		XLOC_003883	3	Q1	#N/A	#N/A	non-coding
adi_v1.16820	11	10	9	22	11	17		adi_v1.00877	4.66667	Q1	ubiquitin carboxyl-terminal hydrolase 22/27/51 [EC:3.1.2.15]	K11366	coding		XLOC_004134	3	Q1	#N/A	#N/A	non-coding
adi_v1.08734	104	102	151	347	215	389		adi_v1.05247	4.66667	Q1	NAD-dependent deacetylase sirtuin 4 [EC:3.5.1.-]	K11414	coding		XLOC_004600	3	Q1	#N/A	#N/A	non-coding
adi_v1.08735	7	14	10	4	11	11		adi_v1.24205	4.66667	Q1	cysteine desulfurase / selenocysteine lyase [EC:2.8.1.7 4.4.1.16]	K11717	coding		XLOC_004719	3	Q1	#N/A	#N/A	non-coding
adi_v1.06011	323	271	369	101	61	96		adi_v1.23454	4.66667	Q1	AP-2 complex subunit beta-1	K11825	coding		XLOC_004995	3	Q1	#N/A	#N/A	non-coding
adi_v1.07408	35	35	36	116	76	143		adi_v1.11703	4.66667	Q1	Ataxin-3 [EC:3.4.22.-]	K11863	coding		XLOC_005275	3	Q1	#N/A	#N/A	non-coding
adi_v1.07504	157	149	176	35	24	27		XLOC_020514	4.66667	Q1	neutral amino acid transport system ATP-binding protein	K11957	coding		XLOC_005379	3	Q1	#N/A	#N/A	non-coding
adi_v1.08475	86	98	112	120	58	94		adi_v1.08600	4.66667	Q1	E3 ubiquitin-protein ligase RNF14 [EC:6.3.2.19]	K11971	coding		XLOC_005694	3	Q1	#N/A	#N/A	non-coding
adi_v1.08997	89	130	86	23	15	22		adi_v1.04057	4.66667	Q1	tRNA(adenine34) deaminase [EC:3.5.4.33]	K11991	coding		XLOC_005719	3	Q1	#N/A	#N/A	non-coding
adi_v1.06138	25	19	37	37	17	35		adi_v1.07365	4.66667	Q1	low density lipoprotein receptor adapter protein 1	K12474	coding		XLOC_006246	3	Q1	#N/A	#N/A	non-coding
adi_v1.10377	137	152	161	18	5	13		adi_v1.15606	4.66667	Q1	early endosome antigen 1	K12478	coding		XLOC_006699	3	Q1	#N/A	#N/A	non-coding
adi_v1.08737	592	620	647	562	328	438		adi_v1.21357	4.66667	Q1	NACHT, LRR and PYD domains-containing protein 3	K12800	coding		XLOC_006847	3	Q1	#N/A	#N/A	non-coding
XLOC_024888	6	4	8	7	7	13		adi_v1.23313	4.66667	Q1	WD40 repeat-containing protein SMU1	K13111	coding		XLOC_006953	3	Q1	#N/A	#N/A	non-coding
XLOC_024889	0	0	0	0	0	0		adi_v1.00689	4.66667	Q1	thyroid hormone receptor-associated protein 3	K13112	coding		XLOC_007199	3	Q1	#N/A	#N/A	non-coding
XLOC_016098	18	11	29	28	24	28		adi_v1.17778	4.66667	Q1	mitogen-activated protein kinase organizer 1	K13124	coding		XLOC_008311	3	Q1	#N/A	#N/A	non-coding
XLOC_000812	2	2	2	25	16	17		XLOC_011661	4.66667	Q1	oligoribonuclease [EC:3.1.-.-]	K13288	coding		XLOC_008432	3	Q1	#N/A	#N/A	non-coding
XLOC_024884	16	9	20	6	11	6		adi_v1.04869	4.66667	Q1	calcium-binding protein CML	K13448	coding		XLOC_009427	3	Q1	#N/A	#N/A	non-coding
XLOC_024885	0	0	1	12	18	12		adi_v1.13353	4.66667	Q1	vesicle-associated membrane protein 2	K13504	coding		XLOC_009700	3	Q1	#N/A	#N/A	non-coding
XLOC_016094	5	4	3	1	1	1		adi_v1.13309	4.66667	Q1	YEATS domain-containing protein 1/3	K15187	coding		XLOC_009827	3	Q1	#N/A	#N/A	non-coding
adi_v1.09107	6	10	4	45	35	43		adi_v1.00426	4.66667	Q1	#N/A	#N/A	coding		XLOC_010470	3	Q1	#N/A	#N/A	non-coding
XLOC_016092	6	7	3	1	3	3		adi_v1.00496	4.66667	Q1	#N/A	#N/A	coding		XLOC_010548	3	Q1	#N/A	#N/A	non-coding
adi_v1.10378	7	1	2	14	8	11		adi_v1.02473	4.66667	Q1	#N/A	#N/A	coding		XLOC_011098	3	Q1	#N/A	#N/A	non-coding
XLOC_024882	3	6	5	10	7	3		adi_v1.03589	4.66667	Q1	#N/A	#N/A	coding		XLOC_011383	3	Q1	#N/A	#N/A	non-coding
XLOC_024883	0	0	0	0	0	0		adi_v1.04510	4.66667	Q1	#N/A	#N/A	coding		XLOC_011727	3	Q1	#N/A	#N/A	non-coding
XLOC_003356	1	0	0	9	11	18		adi_v1.04918	4.66667	Q1	#N/A	#N/A	coding		XLOC_012037	3	Q1	#N/A	#N/A	non-coding
adi_v1.07952	7	10	6	12	9	16		adi_v1.05670	4.66667	Q1	#N/A	#N/A	coding		XLOC_012598	3	Q1	#N/A	#N/A	non-coding
adi_v1.19560	1	4	7	17	14	15		adi_v1.06611	4.66667	Q1	#N/A	#N/A	coding		XLOC_012738	3	Q1	#N/A	#N/A	non-coding
adi_v1.07500	72	82	62	338	323	392		adi_v1.07026	4.66667	Q1	#N/A	#N/A	coding		XLOC_012872	3	Q1	#N/A	#N/A	non-coding
XLOC_003351	0	1	5	4	4	1		adi_v1.08597	4.66667	Q1	#N/A	#N/A	coding		XLOC_013106	3	Q1	#N/A	#N/A	non-coding
adi_v1.07955	21	17	22	1	3	3		adi_v1.09004	4.66667	Q1	#N/A	#N/A	coding		XLOC_013632	3	Q1	#N/A	#N/A	non-coding
adi_v1.07501	148	174	120	135	130	133		adi_v1.09144	4.66667	Q1	#N/A	#N/A	coding		XLOC_014129	3	Q1	#N/A	#N/A	non-coding
XLOC_005440	0	0	0	0	0	0		adi_v1.10387	4.66667	Q1	#N/A	#N/A	coding		XLOC_014130	3	Q1	#N/A	#N/A	non-coding
XLOC_003359	2	1	2	3	1	2		adi_v1.10504	4.66667	Q1	#N/A	#N/A	coding		XLOC_014361	3	Q1	#N/A	#N/A	non-coding
XLOC_003358	0	0	0	0	0	0		adi_v1.12002	4.66667	Q1	#N/A	#N/A	coding		XLOC_014362	3	Q1	#N/A	#N/A	non-coding
adi_v1.18767	2	2	0	2	1	5		adi_v1.13291	4.66667	Q1	#N/A	#N/A	coding		XLOC_014681	3	Q1	#N/A	#N/A	non-coding
adi_v1.17978	143	151	156	61	44	46		adi_v1.14243	4.66667	Q1	#N/A	#N/A	coding		XLOC_015687	3	Q1	#N/A	#N/A	non-coding
XLOC_014521	0	0	0	8	6	9		adi_v1.14244	4.66667	Q1	#N/A	#N/A	coding		XLOC_015690	3	Q1	#N/A	#N/A	non-coding
adi_v1.18764	14	6	14	48	43	64		adi_v1.14249	4.66667	Q1	#N/A	#N/A	coding		XLOC_016276	3	Q1	#N/A	#N/A	non-coding
adi_v1.10015	1	2	6	103	82	120		adi_v1.14838	4.66667	Q1	#N/A	#N/A	coding		XLOC_016338	3	Q1	#N/A	#N/A	non-coding
adi_v1.02332	0	0	0	9	5	8		adi_v1.15954	4.66667	Q1	#N/A	#N/A	coding		XLOC_016411	3	Q1	#N/A	#N/A	non-coding
adi_v1.08838	63	76	72	37	32	45		adi_v1.17632	4.66667	Q1	#N/A	#N/A	coding		XLOC_016943	3	Q1	#N/A	#N/A	non-coding
adi_v1.12828	24	25	49	31	17	27		adi_v1.18192	4.66667	Q1	#N/A	#N/A	coding		XLOC_017403	3	Q1	#N/A	#N/A	non-coding
adi_v1.19898	2	5	10	1	0	0		adi_v1.19743	4.66667	Q1	#N/A	#N/A	coding		XLOC_017431	3	Q1	#N/A	#N/A	non-coding
adi_v1.08738	11	8	19	0	4	13		adi_v1.20782	4.66667	Q1	#N/A	#N/A	coding		XLOC_017702	3	Q1	#N/A	#N/A	non-coding
adi_v1.09381	13	9	17	17	15	5		adi_v1.23342	4.66667	Q1	#N/A	#N/A	coding		XLOC_017982	3	Q1	#N/A	#N/A	non-coding
adi_v1.13267	5	4	13	10	2	10		XLOC_013217	4.66667	Q1	#N/A	#N/A	coding		XLOC_018180	3	Q1	#N/A	#N/A	non-coding
adi_v1.19721	11	20	19	1	6	9		XLOC_015366	4.66667	Q1	#N/A	#N/A	coding		XLOC_018458	3	Q1	#N/A	#N/A	non-coding
adi_v1.08739	7	4	1	43	23	36		XLOC_000192	4.66667	Q1	#N/A	#N/A	non-coding		XLOC_018564	3	Q1	#N/A	#N/A	non-coding
XLOC_016672	0	0	0	0	1	0		XLOC_000668	4.66667	Q1	#N/A	#N/A	non-coding		XLOC_018683	3	Q1	#N/A	#N/A	non-coding
adi_v1.00227	2	2	5	11	3	9		XLOC_001733	4.66667	Q1	#N/A	#N/A	non-coding		XLOC_019331	3	Q1	#N/A	#N/A	non-coding
adi_v1.23865	0	1	1	5	2	6		XLOC_002380	4.66667	Q1	#N/A	#N/A	non-coding		XLOC_019777	3	Q1	#N/A	#N/A	non-coding
adi_v1.23864	25	40	45	141	90	144		XLOC_002479	4.66667	Q1	#N/A	#N/A	non-coding		XLOC_020205	3	Q1	#N/A	#N/A	non-coding
adi_v1.23863	13	12	16	52	32	28		XLOC_004071	4.66667	Q1	#N/A	#N/A	non-coding		XLOC_020293	3	Q1	#N/A	#N/A	non-coding
adi_v1.18760	223	259	261	8	6	12		XLOC_004148	4.66667	Q1	#N/A	#N/A	non-coding		XLOC_020581	3	Q1	#N/A	#N/A	non-coding
adi_v1.23861	60	66	102	51	15	44		XLOC_004245	4.66667	Q1	#N/A	#N/A	non-coding		XLOC_020649	3	Q1	#N/A	#N/A	non-coding
adi_v1.21627	0	0	1	6	0	6		XLOC_004466	4.66667	Q1	#N/A	#N/A	non-coding		XLOC_021795	3	Q1	#N/A	#N/A	non-coding
XLOC_003237	2	2	3	2	5	3		XLOC_004879	4.66667	Q1	#N/A	#N/A	non-coding		XLOC_022107	3	Q1	#N/A	#N/A	non-coding
adi_v1.00957	130	113	151	154	89	152		XLOC_006172	4.66667	Q1	#N/A	#N/A	non-coding		XLOC_022205	3	Q1	#N/A	#N/A	non-coding
XLOC_006312	1	1	2	5	9	7		XLOC_008799	4.66667	Q1	#N/A	#N/A	non-coding		XLOC_022425	3	Q1	#N/A	#N/A	non-coding
adi_v1.00229	0	2	3	13	10	3		XLOC_009012	4.66667	Q1	#N/A	#N/A	non-coding		XLOC_022427	3	Q1	#N/A	#N/A	non-coding
adi_v1.08051	1	3	3	2	1	5		XLOC_009143	4.66667	Q1	#N/A	#N/A	non-coding		XLOC_022604	3	Q1	#N/A	#N/A	non-coding
adi_v1.05516	3	7	6	6	7	9		XLOC_009825	4.66667	Q1	#N/A	#N/A	non-coding		XLOC_022775	3	Q1	#N/A	#N/A	non-coding
adi_v1.17836	0	1	0	4	5	9		XLOC_010051	4.66667	Q1	#N/A	#N/A	non-coding		XLOC_023256	3	Q1	#N/A	#N/A	non-coding
adi_v1.08052	13	15	15	12	6	7		XLOC_010063	4.66667	Q1	#N/A	#N/A	non-coding		XLOC_023270	3	Q1	#N/A	#N/A	non-coding
XLOC_001858	0	1	1	7	0	8		XLOC_010891	4.66667	Q1	#N/A	#N/A	non-coding		XLOC_023811	3	Q1	#N/A	#N/A	non-coding
XLOC_001856	1	1	0	1	1	0		XLOC_011270	4.66667	Q1	#N/A	#N/A	non-coding		XLOC_024066	3	Q1	#N/A	#N/A	non-coding
XLOC_001854	0	0	0	0	3	0		XLOC_011291	4.66667	Q1	#N/A	#N/A	non-coding		XLOC_024149	3	Q1	#N/A	#N/A	non-coding
XLOC_001855	0	0	0	0	0	0		XLOC_012119	4.66667	Q1	#N/A	#N/A	non-coding		XLOC_024203	3	Q1	#N/A	#N/A	non-coding
XLOC_001853	0	1	1	1	11	1		XLOC_013984	4.66667	Q1	#N/A	#N/A	non-coding		XLOC_024575	3	Q1	#N/A	#N/A	non-coding
XLOC_001850	1	0	4	1	1	0		XLOC_014130	4.66667	Q1	#N/A	#N/A	non-coding		XLOC_024578	3	Q1	#N/A	#N/A	non-coding
XLOC_001851	47	77	48	6	7	8		XLOC_014246	4.66667	Q1	#N/A	#N/A	non-coding		XLOC_024775	3	Q1	#N/A	#N/A	non-coding
adi_v1.00749	24	32	34	78	74	93		XLOC_015303	4.66667	Q1	#N/A	#N/A	non-coding		adi_v1.00182	3.33333	Q1	histone acetyltransferase MYST4 [EC:2.3.1.48]	K11306	coding
adi_v1.21399	677	805	689	144	170	210		XLOC_016047	4.66667	Q1	#N/A	#N/A	non-coding		adi_v1.00828	3.33333	Q1	centromere protein M	K11505	coding
adi_v1.21398	289	401	313	114	107	108		XLOC_018266	4.66667	Q1	#N/A	#N/A	non-coding		adi_v1.00900	3.33333	Q1	collagen type IV alpha-3-binding protein	K08283	coding
adi_v1.11842	1	1	1	4	8	5		XLOC_018516	4.66667	Q1	#N/A	#N/A	non-coding		adi_v1.01264	3.33333	Q1	F-type H+-transporting ATPase subunit 6 [EC:3.6.3.14]	K02131	coding
adi_v1.22847	11	13	9	21	9	16		XLOC_019628	4.66667	Q1	#N/A	#N/A	non-coding		adi_v1.01371	3.33333	Q1	apoptotic protease-activating factor	K02084	coding
adi_v1.12052	7	9	7	4	6	2		XLOC_020848	4.66667	Q1	#N/A	#N/A	non-coding		adi_v1.01514	3.33333	Q1	focal adhesion kinase 1 [EC:2.7.10.2]	K05725	coding
adi_v1.12053	0	0	0	9	6	6		XLOC_021152	4.66667	Q1	#N/A	#N/A	non-coding		adi_v1.01600	3.33333	Q1	UDP-glucose:(heptosyl)LPS alpha-1,3-glucosyltransferase [EC:2.4.1.-]	K02844	coding
adi_v1.00748	0	0	0	2	3	3		XLOC_021360	4.66667	Q1	#N/A	#N/A	non-coding		adi_v1.01721	3.33333	Q1	hypothetical protein	K09791	coding
XLOC_008482	0	0	3	0	4	1		XLOC_021613	4.66667	Q1	#N/A	#N/A	non-coding		adi_v1.01839	3.33333	Q1	lactoylglutathione lyase [EC:4.4.1.5]	K01759	coding
adi_v1.12057	86	145	106	69	37	48		XLOC_022152	4.66667	Q1	#N/A	#N/A	non-coding		adi_v1.01891	3.33333	Q1	magnesium transporter	K03284	coding
adi_v1.12054	23	13	22	1	1	0		XLOC_022246	4.66667	Q1	#N/A	#N/A	non-coding		adi_v1.01892	3.33333	Q1	Rap guanine nucleotide exchange factor 4	K04351	coding
adi_v1.12055	3	3	4	18	26	34		XLOC_022998	4.66667	Q1	#N/A	#N/A	non-coding		adi_v1.01972	3.33333	Q1	cannabinoid receptor 2 (macrophage)	K04278	coding
adi_v1.12058	10	20	15	15	10	15		XLOC_023488	4.66667	Q1	#N/A	#N/A	non-coding		adi_v1.02350	3.33333	Q1	parkin [EC:6.3.2.19]	K04556	coding
adi_v1.12059	81	89	80	47	34	48		XLOC_023519	4.66667	Q1	#N/A	#N/A	non-coding		adi_v1.02544	3.33333	Q1	tankyrase [EC:2.4.2.30]	K10799	coding
XLOC_016111	19	25	16	29	26	38		XLOC_024882	4.66667	Q1	#N/A	#N/A	non-coding		adi_v1.02631	3.33333	Q1	probable ATP-dependent RNA helicase DDX4 [EC:3.6.4.13]	K13982	coding
adi_v1.17834	5	7	11	51	26	50		adi_v1.01719	5	Q1	thyroid peroxidase [EC:1.11.1.8]	K00431	coding		adi_v1.02774	3.33333	Q1	UDP-glucose:(heptosyl)LPS alpha-1,3-glucosyltransferase [EC:2.4.1.-]	K02844	coding
adi_v1.11843	0	0	0	5	3	2		adi_v1.02853	5	Q1	gamma-butyrobetaine dioxygenase [EC:1.14.11.1]	K00471	coding		adi_v1.03662	3.33333	Q1	dermatan 4-sulfotransferase 1 [EC:2.8.2.35]	K08105	coding
adi_v1.19722	3	10	5	8	15	15		adi_v1.03098	5	Q1	caffeoyl-CoA O-methyltransferase [EC:2.1.1.104]	K00588	coding		adi_v1.04333	3.33333	Q1	Notch	K02599	coding
adi_v1.18526	24	13	13	1	7	5		adi_v1.02290	5	Q1	arginine N-succinyltransferase [EC:2.3.1.109]	K00673	coding		adi_v1.04512	3.33333	Q1	component factor B [EC:3.4.21.47]	K01335	coding
adi_v1.09169	30	26	36	9	11	16		adi_v1.11568	5	Q1	phosphoglycerate kinase [EC:2.7.2.3]	K00927	coding		adi_v1.04513	3.33333	Q1	ATP-dependent RNA helicase DDX58 [EC:3.6.3.14]	K12646	coding
adi_v1.18521	30	36	30	17	14	22		adi_v1.05813	5	Q1	selenide, water dikinase [EC:2.7.9.3]	K01008	coding		adi_v1.04523	3.33333	Q1	micrococcal nuclease [EC:3.1.31.1]	K01174	coding
adi_v1.00520	0	2	1	0	0	2		adi_v1.00178	5	Q1	aminopeptidase Y [EC:3.4.11.15]	K01264	coding		adi_v1.04782	3.33333	Q1	glucuronosyltransferase [EC:2.4.1.17]	K00699	coding
adi_v1.15220	2	6	1	19	10	36		adi_v1.04133	5	Q1	tryptophanase [EC:4.1.99.1]	K01667	coding		adi_v1.04814	3.33333	Q1	protein TIF31	K03255	coding
XLOC_016034	2	7	2	0	1	0		adi_v1.01569	5	Q1	prostaglandin-H2 D-isomerase [EC:5.3.99.2]	K01830	coding		adi_v1.05012	3.33333	Q1	BTB/POZ domain-containing adapter for CUL3-mediated RhoA degradation protein	K15074	coding
adi_v1.15222	29	11	24	24	6	9		adi_v1.19217	5	Q1	simple sugar transport system permease protein	K02057	coding		adi_v1.05242	3.33333	Q1	adenosine deaminase [EC:3.5.4.4]	K01488	coding
adi_v1.15223	1	4	5	11	7	7		adi_v1.13086	5	Q1	calmodulin	K02183	coding		adi_v1.05583	3.33333	Q1	NA	K07118	coding
adi_v1.15224	118	122	140	82	44	72		adi_v1.04224	5	Q1	DNA polymerase zeta [EC:2.7.7.7]	K02350	coding		adi_v1.05882	3.33333	Q1	programmed cell death 6-interacting protein	K12200	coding
XLOC_016115	0	0	0	0	0	1		adi_v1.10882	5	Q1	FAS-associated death domain protein	K02373	coding		adi_v1.05984	3.33333	Q1	MFS transporter, SP family, solute carrier family 2 (facilitated glucose transporter), member 12	K08149	coding
adi_v1.04933	264	452	244	19	13	27		adi_v1.06028	5	Q1	tyrosine-protein phosphatase non-receptor type 13	K02374	coding		adi_v1.06016	3.33333	Q1	costal 2	K06227	coding
adi_v1.15228	75	101	90	110	78	112		XLOC_020375	5	Q1	heparan sulfate 6-O-sulfotransferase HS6ST1 [EC:2.8.2.-]	K02514	coding		adi_v1.06038	3.33333	Q1	splicing factor 3B subunit 4	K12831	coding
adi_v1.15229	22	31	34	4	2	6		XLOC_002788	5	Q1	20S proteasome subunit alpha 7 [EC:3.4.25.1]	K02727	coding		adi_v1.06199	3.33333	Q1	phytoene synthase [EC:2.5.1.32]	K02291	coding
adi_v1.19752	29	22	32	10	8	8		adi_v1.10135	5	Q1	26S proteasome regulatory subunit N3	K03033	coding		adi_v1.06274	3.33333	Q1	interferon induced transmembrane protein	K06566	coding
adi_v1.00522	3	0	1	49	41	66		adi_v1.18662	5	Q1	26S proteasome regulatory subunit N3	K03033	coding		adi_v1.06355	3.33333	Q1	DamX protein	K03112	coding
adi_v1.17833	39	40	60	286	141	235		adi_v1.12146	5	Q1	transcription initiation factor TFIID subunit 7	K03132	coding		adi_v1.06809	3.33333	Q1	WW domain-binding protein 11	K12866	coding
adi_v1.19972	11	19	3	42	40	33		adi_v1.23423	5	Q1	transcription initiation factor TFIID subunit 10	K03134	coding		adi_v1.06880	3.33333	Q1	cell division cycle 2-like [EC:2.7.11.22]	K08818	coding
XLOC_006435	0	1	0	4	2	1		adi_v1.20825	5	Q1	TNF receptor-associated factor 2	K03173	coding		adi_v1.06983	3.33333	Q1	DNA (cytosine-5)-methyltransferase 1 [EC:2.1.1.37]	K00558	coding
adi_v1.12238	8	10	5	141	120	113		adi_v1.15625	5	Q1	translation initiation factor 4E	K03259	coding		adi_v1.07137	3.33333	Q1	transformation/transcription domain-associated protein	K08874	coding
adi_v1.12239	26	26	31	19	16	15		adi_v1.08384	5	Q1	L-xylulose reductase [EC:1.1.1.10]	K03331	coding		adi_v1.07394	3.33333	Q1	malate dehydrogenase (oxaloacetate-decarboxylating) [EC:1.1.1.38]	K00027	coding
adi_v1.12236	22	22	13	13	7	17		XLOC_008926	5	Q1	cell division cycle 20-like protein 1, cofactor of APC complex	K03364	coding		adi_v1.07616	3.33333	Q1	cell division cycle 20, cofactor of APC complex	K03363	coding
adi_v1.12237	2	9	4	1	0	0		XLOC_018721	5	Q1	cell division cycle 20-like protein 1, cofactor of APC complex	K03364	coding		adi_v1.07689	3.33333	Q1	protein kinase, cGMP-dependent [EC:2.7.11.12]	K07376	coding
adi_v1.12235	178	220	152	66	48	46		adi_v1.06971	5	Q1	exonuclease SbcC	K03546	coding		adi_v1.08016	3.33333	Q1	myosin heavy chain	K10352	coding
adi_v1.18522	5	7	9	19	17	15		adi_v1.12802	5	Q1	thioredoxin 1	K03671	coding		adi_v1.08087	3.33333	Q1	MSHA biogenesis protein MshN	K12284	coding
adi_v1.24032	14	14	19	41	13	34		adi_v1.10319	5	Q1	fibrinogen beta chain	K03904	coding		adi_v1.08234	3.33333	Q1	kynurenine---oxoglutarate transaminase / cysteine-S-conjugate beta-lyase / glutamine---phenylpyruvate transaminase [EC:2.6.1.7 4.4.1.13 2.6.1.64]	K00816	coding
adi_v1.12230	4	8	9	22	18	33		adi_v1.11623	5	Q1	membrane protease subunit HflC [EC:3.4.-.-]	K04087	coding		adi_v1.08248	3.33333	Q1	neuropeptide Y receptor, invertebrate	K04209	coding
adi_v1.07195	12	23	20	6	5	6		adi_v1.21766	5	Q1	5-hydroxytryptamine receptor 4	K04160	coding		adi_v1.08296	3.33333	Q1	proline dehydrogenase [EC:1.5.99.8]	K00318	coding
adi_v1.07626	51	35	51	43	17	38		XLOC_022389	5	Q1	melatonin receptor type 1A	K04285	coding		adi_v1.08444	3.33333	Q1	glutamate synthase (NADPH/NADH) [EC:1.4.1.13 1.4.1.14]	K00264	coding
adi_v1.07197	70	47	63	55	20	36		adi_v1.10236	5	Q1	fibroblast growth factor	K04358	coding		adi_v1.08579	3.33333	Q1	mitofusin [EC:3.6.5.-]	K06030	coding
adi_v1.07196	20	31	35	30	19	27		adi_v1.09996	5	Q1	latrophilin 2	K04593	coding		adi_v1.08927	3.33333	Q1	flap endonuclease-1 [EC:3.-.-.-]	K04799	coding
adi_v1.07191	11	7	5	28	21	23		adi_v1.00912	5	Q1	activin receptor type-1 [EC:2.7.11.30]	K04675	coding		adi_v1.09003	3.33333	Q1	MAD, mothers against decapentaplegic interacting protein	K04679	coding
adi_v1.09160	126	169	145	49	45	45		adi_v1.01886	5	Q1	E3 ubiquitin-protein ligase XIAP	K04725	coding		adi_v1.09217	3.33333	Q1	polycystin 1L2	K04988	coding
adi_v1.07621	2	0	2	3	4	0		adi_v1.17829	5	Q1	potassium large conductance calcium-activated channel subfamily M alpha member 1	K04936	coding		adi_v1.10167	3.33333	Q1	3,5-epimerase/4-reductase [EC:5.1.3.- 1.1.1.-]	K12451	coding
XLOC_010934	5	1	3	2	3	0		adi_v1.17810	5	Q1	PTK7 protein tyrosine kinase 7 [EC:2.7.10.1]	K05127	coding		adi_v1.10320	3.33333	Q1	DNA polymerase delta subunit 3	K03504	coding
adi_v1.07199	10	14	11	29	33	23		adi_v1.18702	5	Q1	NA	K05183	coding		adi_v1.10351	3.33333	Q1	carbonyl reductase 1 [EC:1.1.1.184 1.1.1.189 1.1.1.197]	K00079	coding
adi_v1.07198	26	29	28	5	8	9		adi_v1.10755	5	Q1	glutamate receptor ionotropic, NMDA 2D	K05212	coding		adi_v1.10604	3.33333	Q1	RAD51-like protein 3	K10871	coding
adi_v1.07629	13	11	20	57	39	61		adi_v1.16732	5	Q1	SET domain-containing protein 6	K05302	coding		adi_v1.10669	3.33333	Q1	complement component 7	K03996	coding
XLOC_007043	0	0	0	0	0	0		adi_v1.22598	5	Q1	protein DJ-1	K05687	coding		adi_v1.10894	3.33333	Q1	axin 1	K02157	coding
XLOC_010536	9	11	11	7	8	12		adi_v1.21744	5	Q1	guanine nucleotide exchange factor VAV	K05730	coding		adi_v1.11518	3.33333	Q1	cellular nucleic acid-binding protein	K09250	coding
XLOC_007041	11	14	9	3	3	0		adi_v1.09674	5	Q1	sterol 3beta-glucosyltransferase [EC:2.4.1.173]	K05841	coding		adi_v1.11809	3.33333	Q1	calcium-binding protein CML	K13448	coding
XLOC_007040	55	82	68	27	31	36		adi_v1.15073	5	Q1	mastermind	K06061	coding		adi_v1.11843	3.33333	Q1	collagen, type I/II/III/V/XI/XXIV/XXVII, alpha	K06236	coding
XLOC_007047	0	0	0	3	4	3		adi_v1.16018	5	Q1	crumbs 3	K06090	coding		adi_v1.11973	3.33333	Q1	exodeoxyribonuclease (lambda-induced) [EC:3.1.11.3]	K01143	coding
XLOC_006433	2	1	4	2	1	3		adi_v1.04779	5	Q1	magnesium transporter	K06213	coding		adi_v1.12277	3.33333	Q1	villin 1	K05761	coding
XLOC_010531	3	1	0	0	0	4		adi_v1.13487	5	Q1	platelet glycoprotein Ib alpha chain	K06261	coding		adi_v1.12611	3.33333	Q1	latrophilin 3	K04594	coding
XLOC_015010	0	0	0	2	3	6		adi_v1.06876	5	Q1	serine/threonine-protein phosphatase 2B regulatory subunit	K06268	coding		adi_v1.12634	3.33333	Q1	meprin A, beta [EC:3.4.24.18]	K08606	coding
XLOC_007048	9	14	9	9	12	11		XLOC_023822	5	Q1	integrin-linked kinase [EC:2.7.11.1]	K06272	coding		adi_v1.12663	3.33333	Q1	hypothetical protein	K09917	coding
XLOC_017527	5	24	12	8	12	21		adi_v1.17018	5	Q1	integrin alpha X	K06462	coding		adi_v1.12810	3.33333	Q1	2-dehydro-3-deoxy-L-rhamnonate aldolase [EC:4.1.2.53]	K12660	coding
XLOC_010539	2	0	0	2	1	2		adi_v1.17739	5	Q1	receptor-type tyrosine-protein phosphatase delta [EC:3.1.3.48]	K06777	coding		adi_v1.13040	3.33333	Q1	magnesium chelatase accessory protein	K06049	coding
adi_v1.03758	1	0	2	1	4	3		adi_v1.08353	5	Q1	phosphorylase kinase alpha/beta subunit	K07190	coding		adi_v1.13195	3.33333	Q1	mediator of RNA polymerase II transcription subunit 21	K15152	coding
adi_v1.01934	7	10	12	10	15	21		adi_v1.01827	5	Q1	peroxisome proliferative activated receptor, gamma, coactivator 1, alpha	K07202	coding		adi_v1.13435	3.33333	Q1	ankyrin	K10380	coding
adi_v1.01937	26	11	24	50	44	70		adi_v1.10313	5	Q1	contactin associated protein 1	K07379	coding		adi_v1.13516	3.33333	Q1	enoyl-CoA hydratase [EC:4.2.1.17]	K01692	coding
adi_v1.01936	62	78	56	30	19	24		adi_v1.13758	5	Q1	cytochrome P450, family 24, subfamily A, polypeptide 1 (vitamin D3 24-hydroxylase) [EC:1.14.13.126]	K07436	coding		adi_v1.13719	3.33333	Q1	small subunit ribosomal protein S7	K02992	coding
adi_v1.01931	229	212	245	69	78	81		adi_v1.09661	5	Q1	tRNA (adenine57-N1/adenine58-N1)-methyltransferase [EC:2.1.1.219 2.1.1.220]	K07442	coding		adi_v1.14173	3.33333	Q1	U11/U12 small nuclear ribonucleoprotein 35 kDa protein	K13155	coding
adi_v1.21502	93	106	88	78	80	97		adi_v1.16562	5	Q1	gap junction protein, chi 1	K07627	coding		adi_v1.14219	3.33333	Q1	phosphoethanolamine transferase	K03760	coding
adi_v1.01932	95	111	113	73	51	73		adi_v1.16386	5	Q1	neurofibromin 1	K08052	coding		adi_v1.14355	3.33333	Q1	baculoviral IAP repeat-containing protein 5	K08731	coding
XLOC_010918	0	1	0	2	8	2		adi_v1.04657	5	Q1	SH2 domain protein 2A	K08273	coding		adi_v1.14714	3.33333	Q1	beta-galactosidase [EC:3.2.1.23]	K12309	coding
adi_v1.06985	19	20	13	43	37	52		adi_v1.14107	5	Q1	vacuolar protein 8	K08332	coding		adi_v1.15035	3.33333	Q1	dual specificity phosphatase 12 [EC:3.1.3.16 3.1.3.48]	K14819	coding
adi_v1.01412	157	203	182	29	33	34		adi_v1.12256	5	Q1	prenyl protein peptidase [EC:3.4.22.-]	K08658	coding		adi_v1.15104	3.33333	Q1	solute carrier family 31 (copper transporter), member 1	K14686	coding
adi_v1.01938	89	145	92	27	26	36		adi_v1.21458	5	Q1	light-harvesting complex II chlorophyll a/b binding protein 6	K08917	coding		adi_v1.15127	3.33333	Q1	leukemia inhibitory factor	K05419	coding
adi_v1.18976	106	176	102	50	48	50		adi_v1.12693	5	Q1	atonal protein 8	K09084	coding		adi_v1.15171	3.33333	Q1	methionyl-tRNA synthetase [EC:6.1.1.10]	K01874	coding
adi_v1.13261	31	20	29	65	32	69		adi_v1.17124	5	Q1	snRNA-activating protein complex subunit 4	K09453	coding		adi_v1.15277	3.33333	Q1	Fis family transcriptional regulator, factor for inversion stimulation protein	K03557	coding
XLOC_009795	1	0	0	1	2	2		XLOC_001068	5	Q1	DnaJ homolog subfamily B member 9	K09515	coding		adi_v1.15292	3.33333	Q1	galactoside O-acetyltransferase [EC:2.3.1.18]	K00633	coding
adi_v1.07999	13	10	8	10	13	12		adi_v1.03511	5	Q1	protein disulfide isomerase family A, member 5 [EC:5.3.4.1]	K09583	coding		adi_v1.15297	3.33333	Q1	chloride channel 1, skeletal muscle	K05010	coding
XLOC_013949	0	1	0	16	13	13		adi_v1.03951	5	Q1	aminopeptidase O [EC:3.4.11.-]	K09606	coding		adi_v1.15301	3.33333	Q1	latrophilin 2	K04593	coding
adi_v1.07995	6	13	16	10	9	12		adi_v1.07173	5	Q1	rhomboid-like protein [EC:3.4.21.105]	K09650	coding		adi_v1.15908	3.33333	Q1	tuberous sclerosis 1	K07206	coding
adi_v1.07996	160	187	211	119	88	135		adi_v1.15939	5	Q1	rhomboid domain-containing protein 1 [EC:3.4.21.-]	K09651	coding		adi_v1.16018	3.33333	Q1	crumbs 3	K06090	coding
XLOC_005578	12	18	11	3	1	6		adi_v1.03779	5	Q1	beta-1,4-N-acetylgalactosaminyltransferase 3 [EC:2.4.1.244]	K09656	coding		adi_v1.16581	3.33333	Q1	Ocular albinism type 1 protein	K08470	coding
XLOC_023948	42	66	64	3	0	2		XLOC_014300	5	Q1	F-box and leucine-rich repeat protein 15	K10281	coding		adi_v1.16804	3.33333	Q1	ATP-dependent RNA helicase A [EC:3.6.4.13]	K13184	coding
adi_v1.07441	0	0	0	0	0	0		adi_v1.02052	5	Q1	ankyrin	K10380	coding		adi_v1.16812	3.33333	Q1	kelch-like protein 19	K10456	coding
adi_v1.07447	17	14	17	14	13	10		adi_v1.06085	5	Q1	dynein intermediate chain, cytosolic	K10415	coding		adi_v1.16913	3.33333	Q1	DNA-directed RNA polymerase III subunit RPC7	K03024	coding
adi_v1.03288	4	7	2	6	1	8		adi_v1.23100	5	Q1	baculoviral IAP repeat-containing protein 6 (apollon) [EC:6.3.2.19]	K10586	coding		adi_v1.17036	3.33333	Q1	collagen, type I/II/III/V/XI/XXIV/XXVII, alpha	K06236	coding
XLOC_018052	1	1	3	7	2	5		XLOC_008716	5	Q1	E3 ubiquitin-protein ligase RNF8 [EC:6.3.2.19]	K10667	coding		adi_v1.17159	3.33333	Q1	troponin T, cardiac muscle	K12045	coding
XLOC_018053	0	0	0	0	0	0		adi_v1.20763	5	Q1	replication factor C subunit 1	K10754	coding		adi_v1.17593	3.33333	Q1	actin, other eukaryote	K10355	coding
adi_v1.03284	1	1	3	20	9	10		XLOC_007937	5	Q1	three prime repair exonuclease 2 [EC:3.1.11.2]	K10791	coding		adi_v1.17608	3.33333	Q1	potassium intermediate/small conductance calcium-activated channel subfamily N member 1	K04942	coding
adi_v1.01413	60	56	82	6	3	7		XLOC_016259	5	Q1	monocyte to macrophage differentiation protein	K11064	coding		adi_v1.17810	3.33333	Q1	PTK7 protein tyrosine kinase 7 [EC:2.7.10.1]	K05127	coding
adi_v1.07448	76	95	86	38	32	36		adi_v1.23300	5	Q1	U2 small nuclear ribonucleoprotein A'	K11092	coding		adi_v1.18575	3.33333	Q1	electron transfer flavoprotein beta subunit	K03521	coding
adi_v1.03281	50	46	60	14	16	22		adi_v1.01355	5	Q1	methyltransferase [EC:2.1.1.-]	K11393	coding		adi_v1.18924	3.33333	Q1	cag pathogenicity island protein 8	K12093	coding
adi_v1.03280	179	163	206	55	32	43		adi_v1.00828	5	Q1	centromere protein M	K11505	coding		adi_v1.19138	3.33333	Q1	nuclear pore complex protein Nup133	K14300	coding
adi_v1.03283	78	60	61	101	64	103		adi_v1.05276	5	Q1	protein polybromo-1	K11757	coding		adi_v1.19174	3.33333	Q1	tumor necrosis factor superfamily, member 2	K03156	coding
adi_v1.03282	84	109	71	15	18	30		adi_v1.23271	5	Q1	phosphoribosylamine--glycine ligase / phosphoribosylglycinamide formyltransferase / phosphoribosylformylglycinamidine cyclo-ligase [EC:6.3.4.13 2.1.2.2 6.3.3.1]	K11787	coding		adi_v1.19280	3.33333	Q1	myeloid differentiation primary response protein MyD88	K04729	coding
XLOC_007595	4	4	1	0	0	1		adi_v1.03599	5	Q1	WD repeat-containing protein 23	K11801	coding		adi_v1.19662	3.33333	Q1	NADH dehydrogenase (ubiquinone) Fe-S protein 2 [EC:1.6.5.3 1.6.99.3]	K03935	coding
XLOC_007590	10	8	1	4	6	3		XLOC_003613	5	Q1	ubiquitin carboxyl-terminal hydrolase 25/28 [EC:3.1.2.15]	K11849	coding		adi_v1.19903	3.33333	Q1	DNA excision repair protein ERCC-5	K10846	coding
adi_v1.18525	13	18	25	73	67	87		adi_v1.23199	5	Q1	transcriptional repressor NF-X1 [EC:6.3.2.-]	K12236	coding		adi_v1.20155	3.33333	Q1	heparan sulfate 2-O-sulfotransferase HS2ST1 [EC:2.8.2.-]	K02513	coding
adi_v1.17109	0	0	1	6	1	1		adi_v1.06935	5	Q1	atrial natriuretic peptide receptor A [EC:4.6.1.2]	K12323	coding		adi_v1.20213	3.33333	Q1	probable RNA-binding protein EIF1AD	K15025	coding
adi_v1.10310	55	50	84	37	31	55		adi_v1.18961	5	Q1	sialidase-2/3/4 [EC:3.2.1.18]	K12357	coding		adi_v1.21458	3.33333	Q1	light-harvesting complex II chlorophyll a/b binding protein 6	K08917	coding
adi_v1.00877	3	7	4	15	12	7		adi_v1.07709	5	Q1	Rab11 family-interacting protein 1/2/5	K12484	coding		adi_v1.22009	3.33333	Q1	protein transport protein SEC24	K14007	coding
adi_v1.18974	0	2	2	6	6	5		adi_v1.04838	5	Q1	NACHT, LRR and PYD domains-containing protein 3	K12800	coding		adi_v1.22299	3.33333	Q1	DNA-directed RNA polymerase I subunit RPA1 [EC:2.7.7.6]	K02999	coding
adi_v1.24670	1	1	0	17	15	25		adi_v1.12688	5	Q1	WD40 repeat-containing protein SMU1	K13111	coding		adi_v1.22318	3.33333	Q1	MAD, mothers against decapentaplegic interacting protein	K04679	coding
adi_v1.16868	0	4	1	12	10	20		adi_v1.20750	5	Q1	peroxisomal 2,4-dienoyl-CoA reductase [EC:1.3.1.34]	K13237	coding		adi_v1.22861	3.33333	Q1	GTP-binding nuclear protein Ran	K07936	coding
XLOC_023427	0	1	1	2	4	0		adi_v1.16454	5	Q1	calcium-dependent protein kinase [EC:2.7.11.1]	K13412	coding		adi_v1.22867	3.33333	Q1	U4/U6.U5 tri-snRNP component SNU23	K12848	coding
XLOC_023426	1	6	3	0	3	1		adi_v1.24015	5	Q1	ceruloplasmin [EC:1.16.3.1]	K13624	coding		adi_v1.23146	3.33333	Q1	breast cancer anti-estrogen resistance 1	K05726	coding
adi_v1.20774	10	24	35	29	36	36		adi_v1.06733	5	Q1	coupling of ubiquitin conjugation to ER degradation protein 1	K14022	coding		adi_v1.23400	3.33333	Q1	cation-dependent mannose-6-phosphate receptor	K10089	coding
XLOC_023424	0	0	1	2	2	0		adi_v1.19401	5	Q1	immunity-related GTPase family M protein [EC:3.6.5.-]	K14139	coding		adi_v1.23423	3.33333	Q1	transcription initiation factor TFIID subunit 10	K03134	coding
adi_v1.10228	7	6	9	53	40	57		adi_v1.04717	5	Q1	cleavage and polyadenylation specificity factor subunit 3 [EC:3.1.27.-]	K14403	coding		adi_v1.24499	3.33333	Q1	COMPASS component SPP1	K14960	coding
adi_v1.23374	1	4	0	0	1	1		adi_v1.13020	5	Q1	ribosome maturation protein SDO1	K14574	coding		XLOC_000339	3.33333	Q1	battenin	K12389	coding
XLOC_023420	0	0	0	2	2	1		adi_v1.09877	5	Q1	U3 small nucleolar RNA-associated protein 25	K14774	coding		XLOC_002632	3.33333	Q1	myeloid differentiation primary response protein MyD88	K04729	coding
adi_v1.20952	41	51	41	38	26	40		adi_v1.16567	5	Q1	ESF2/ABP1 family protein	K14785	coding		XLOC_003647	3.33333	Q1	cytoskeleton-associated protein 5	K16803	coding
adi_v1.17267	15	10	27	13	21	29		adi_v1.03592	5	Q1	transcription factor TFIIIB component B''	K15198	coding		XLOC_009695	3.33333	Q1	arylsulfatase I/J [EC:3.1.6.-]	K12375	coding
adi_v1.20957	127	151	138	113	96	112		adi_v1.12237	5	Q1	general transcription factor 3C polypeptide 5 (transcription factor C subunit 1)	K15202	coding		XLOC_011473	3.33333	Q1	DNA replication licensing factor MCM2 [EC:3.6.4.12]	K02540	coding
adi_v1.20954	20	24	26	15	12	17		adi_v1.00016	5	Q1	#N/A	#N/A	coding		XLOC_014720	3.33333	Q1	delta	K06051	coding
XLOC_023428	1	7	2	0	8	2		adi_v1.01119	5	Q1	#N/A	#N/A	coding		XLOC_015669	3.33333	Q1	La-related protein 7	K15191	coding
adi_v1.13019	7	10	6	10	1	3		adi_v1.01832	5	Q1	#N/A	#N/A	coding		XLOC_016444	3.33333	Q1	telomere length regulation protein	K11137	coding
adi_v1.13018	23	36	26	2	14	9		adi_v1.02164	5	Q1	#N/A	#N/A	coding		XLOC_016461	3.33333	Q1	alpha-mannosidase [EC:3.2.1.24]	K01191	coding
XLOC_015465	11	27	17	6	5	6		adi_v1.02760	5	Q1	#N/A	#N/A	coding		XLOC_020022	3.33333	Q1	solute carrier family 38 (sodium-coupled neutral amino acid transporter), member 7/8	K14994	coding
XLOC_010143	0	0	0	0	0	0		adi_v1.03740	5	Q1	#N/A	#N/A	coding		XLOC_020176	3.33333	Q1	glycine hydroxymethyltransferase [EC:2.1.2.1]	K00600	coding
XLOC_010140	2	2	1	9	7	8		adi_v1.05137	5	Q1	#N/A	#N/A	coding		XLOC_020746	3.33333	Q1	survival of motor neuron protein-interacting protein 1	K13130	coding
XLOC_010141	0	0	1	0	1	2		adi_v1.05446	5	Q1	#N/A	#N/A	coding		XLOC_023231	3.33333	Q1	isovaleryl-CoA dehydrogenase [EC:1.3.8.4]	K00253	coding
adi_v1.13011	38	51	43	30	28	45		adi_v1.06124	5	Q1	#N/A	#N/A	coding		XLOC_023338	3.33333	Q1	hypothetical protein	K09150	coding
adi_v1.13010	4	7	5	38	23	43		adi_v1.06195	5	Q1	#N/A	#N/A	coding		XLOC_023411	3.33333	Q1	TIMELESS-interacting protein	K10904	coding
adi_v1.11129	0	0	0	0	0	0		adi_v1.06926	5	Q1	#N/A	#N/A	coding		adi_v1.01095	3.33333	Q1	#N/A	#N/A	coding
adi_v1.13016	9	18	12	2	0	4		adi_v1.09864	5	Q1	#N/A	#N/A	coding		adi_v1.04556	3.33333	Q1	#N/A	#N/A	coding
XLOC_004484	1	0	0	2	1	0		adi_v1.10176	5	Q1	#N/A	#N/A	coding		adi_v1.05192	3.33333	Q1	#N/A	#N/A	coding
adi_v1.20649	2	0	1	16	7	22		adi_v1.14882	5	Q1	#N/A	#N/A	coding		adi_v1.06215	3.33333	Q1	#N/A	#N/A	coding
XLOC_004488	2	4	4	29	41	42		adi_v1.15190	5	Q1	#N/A	#N/A	coding		adi_v1.08918	3.33333	Q1	#N/A	#N/A	coding
XLOC_004489	0	0	0	0	0	1		adi_v1.15272	5	Q1	#N/A	#N/A	coding		adi_v1.10584	3.33333	Q1	#N/A	#N/A	coding
adi_v1.02480	240	292	239	81	53	83		adi_v1.16085	5	Q1	#N/A	#N/A	coding		adi_v1.11399	3.33333	Q1	#N/A	#N/A	coding
adi_v1.02482	0	21	14	3	2	0		adi_v1.17051	5	Q1	#N/A	#N/A	coding		adi_v1.14810	3.33333	Q1	#N/A	#N/A	coding
adi_v1.01669	0	1	2	1	0	2		adi_v1.17085	5	Q1	#N/A	#N/A	coding		adi_v1.15720	3.33333	Q1	#N/A	#N/A	coding
adi_v1.01668	6	14	9	316	330	336		adi_v1.17951	5	Q1	#N/A	#N/A	coding		adi_v1.15892	3.33333	Q1	#N/A	#N/A	coding
adi_v1.02486	42	47	43	67	42	59		adi_v1.19261	5	Q1	#N/A	#N/A	coding		adi_v1.17871	3.33333	Q1	#N/A	#N/A	coding
adi_v1.02487	2	9	10	9	10	12		adi_v1.19769	5	Q1	#N/A	#N/A	coding		adi_v1.19252	3.33333	Q1	#N/A	#N/A	coding
adi_v1.01665	41	67	50	14	13	13		adi_v1.19839	5	Q1	#N/A	#N/A	coding		adi_v1.19404	3.33333	Q1	#N/A	#N/A	coding
adi_v1.01664	49	66	59	11	12	15		adi_v1.19982	5	Q1	#N/A	#N/A	coding		adi_v1.19982	3.33333	Q1	#N/A	#N/A	coding
adi_v1.01667	17	14	19	49	29	39		adi_v1.20697	5	Q1	#N/A	#N/A	coding		adi_v1.20748	3.33333	Q1	#N/A	#N/A	coding
adi_v1.01666	7	8	7	10	8	20		adi_v1.21084	5	Q1	#N/A	#N/A	coding		adi_v1.21133	3.33333	Q1	#N/A	#N/A	coding
adi_v1.01661	0	0	0	8	2	4		XLOC_021830	5	Q1	#N/A	#N/A	coding		adi_v1.21172	3.33333	Q1	#N/A	#N/A	coding
adi_v1.01660	10	8	5	36	25	47		XLOC_022261	5	Q1	#N/A	#N/A	coding		adi_v1.21615	3.33333	Q1	#N/A	#N/A	coding
adi_v1.01663	5	5	2	1	1	1		XLOC_000554	5	Q1	#N/A	#N/A	non-coding		adi_v1.22548	3.33333	Q1	#N/A	#N/A	coding
adi_v1.01662	13	25	7	8	8	13		XLOC_000682	5	Q1	#N/A	#N/A	non-coding		XLOC_003237	3.33333	Q1	#N/A	#N/A	coding
adi_v1.09489	6	10	13	31	37	48		XLOC_000972	5	Q1	#N/A	#N/A	non-coding		XLOC_005353	3.33333	Q1	#N/A	#N/A	coding
adi_v1.05109	609	561	735	375	273	410		XLOC_000984	5	Q1	#N/A	#N/A	non-coding		XLOC_013372	3.33333	Q1	#N/A	#N/A	coding
adi_v1.20734	1	1	0	0	1	0		XLOC_001433	5	Q1	#N/A	#N/A	non-coding		XLOC_000513	3.33333	Q1	#N/A	#N/A	non-coding
adi_v1.14644	1	5	3	1	2	2		XLOC_001454	5	Q1	#N/A	#N/A	non-coding		XLOC_000694	3.33333	Q1	#N/A	#N/A	non-coding
adi_v1.05100	71	72	55	8	11	16		XLOC_002968	5	Q1	#N/A	#N/A	non-coding		XLOC_002333	3.33333	Q1	#N/A	#N/A	non-coding
adi_v1.05101	141	165	145	143	102	129		XLOC_003327	5	Q1	#N/A	#N/A	non-coding		XLOC_002343	3.33333	Q1	#N/A	#N/A	non-coding
adi_v1.05102	26	24	18	30	24	38		XLOC_004498	5	Q1	#N/A	#N/A	non-coding		XLOC_002855	3.33333	Q1	#N/A	#N/A	non-coding
adi_v1.05103	3553	4838	3863	12	13	19		XLOC_004715	5	Q1	#N/A	#N/A	non-coding		XLOC_003635	3.33333	Q1	#N/A	#N/A	non-coding
adi_v1.09485	1	0	2	0	0	0		XLOC_004868	5	Q1	#N/A	#N/A	non-coding		XLOC_003649	3.33333	Q1	#N/A	#N/A	non-coding
adi_v1.05105	46	84	70	309	254	286		XLOC_005657	5	Q1	#N/A	#N/A	non-coding		XLOC_003781	3.33333	Q1	#N/A	#N/A	non-coding
adi_v1.05106	175	109	207	321	207	352		XLOC_006513	5	Q1	#N/A	#N/A	non-coding		XLOC_004071	3.33333	Q1	#N/A	#N/A	non-coding
adi_v1.05107	14	30	13	16	12	21		XLOC_006709	5	Q1	#N/A	#N/A	non-coding		XLOC_004352	3.33333	Q1	#N/A	#N/A	non-coding
XLOC_009427	18	11	20	3	1	5		XLOC_007086	5	Q1	#N/A	#N/A	non-coding		XLOC_005302	3.33333	Q1	#N/A	#N/A	non-coding
XLOC_024206	19	29	21	3	1	2		XLOC_008194	5	Q1	#N/A	#N/A	non-coding		XLOC_005578	3.33333	Q1	#N/A	#N/A	non-coding
adi_v1.07763	9	18	11	34	32	35		XLOC_008216	5	Q1	#N/A	#N/A	non-coding		XLOC_005657	3.33333	Q1	#N/A	#N/A	non-coding
adi_v1.06718	3	6	2	13	5	17		XLOC_008679	5	Q1	#N/A	#N/A	non-coding		XLOC_005728	3.33333	Q1	#N/A	#N/A	non-coding
XLOC_009422	40	74	35	10	10	9		XLOC_009099	5	Q1	#N/A	#N/A	non-coding		XLOC_006044	3.33333	Q1	#N/A	#N/A	non-coding
XLOC_009421	24	30	18	6	6	10		XLOC_009980	5	Q1	#N/A	#N/A	non-coding		XLOC_006060	3.33333	Q1	#N/A	#N/A	non-coding
XLOC_006883	0	0	0	0	0	0		XLOC_010421	5	Q1	#N/A	#N/A	non-coding		XLOC_006294	3.33333	Q1	#N/A	#N/A	non-coding
adi_v1.06714	7	12	8	43	25	37		XLOC_011164	5	Q1	#N/A	#N/A	non-coding		XLOC_006711	3.33333	Q1	#N/A	#N/A	non-coding
adi_v1.06715	9	7	3	10	8	17		XLOC_011547	5	Q1	#N/A	#N/A	non-coding		XLOC_007047	3.33333	Q1	#N/A	#N/A	non-coding
adi_v1.06716	17	10	16	3	3	6		XLOC_012229	5	Q1	#N/A	#N/A	non-coding		XLOC_007164	3.33333	Q1	#N/A	#N/A	non-coding
adi_v1.06717	142	168	178	416	342	337		XLOC_012465	5	Q1	#N/A	#N/A	non-coding		XLOC_007244	3.33333	Q1	#N/A	#N/A	non-coding
adi_v1.06711	15	12	13	5	1	1		XLOC_012849	5	Q1	#N/A	#N/A	non-coding		XLOC_007289	3.33333	Q1	#N/A	#N/A	non-coding
adi_v1.06713	19	31	30	7	14	18		XLOC_012981	5	Q1	#N/A	#N/A	non-coding		XLOC_007613	3.33333	Q1	#N/A	#N/A	non-coding
XLOC_001215	0	0	0	10	8	10		XLOC_013969	5	Q1	#N/A	#N/A	non-coding		XLOC_008035	3.33333	Q1	#N/A	#N/A	non-coding
adi_v1.20739	37	26	30	34	22	30		XLOC_014205	5	Q1	#N/A	#N/A	non-coding		XLOC_008655	3.33333	Q1	#N/A	#N/A	non-coding
adi_v1.14647	88	80	76	16	9	13		XLOC_014681	5	Q1	#N/A	#N/A	non-coding		XLOC_009166	3.33333	Q1	#N/A	#N/A	non-coding
XLOC_001211	0	0	1	0	0	1		XLOC_014698	5	Q1	#N/A	#N/A	non-coding		XLOC_009341	3.33333	Q1	#N/A	#N/A	non-coding
adi_v1.02158	46	61	48	13	24	13		XLOC_017800	5	Q1	#N/A	#N/A	non-coding		XLOC_009583	3.33333	Q1	#N/A	#N/A	non-coding
adi_v1.02159	56	49	63	23	15	25		XLOC_020204	5	Q1	#N/A	#N/A	non-coding		XLOC_009870	3.33333	Q1	#N/A	#N/A	non-coding
XLOC_024202	5	3	4	19	35	30		XLOC_020435	5	Q1	#N/A	#N/A	non-coding		XLOC_010462	3.33333	Q1	#N/A	#N/A	non-coding
adi_v1.02154	0	0	0	1	1	4		XLOC_021200	5	Q1	#N/A	#N/A	non-coding		XLOC_010733	3.33333	Q1	#N/A	#N/A	non-coding
adi_v1.21574	18	20	28	49	58	68		XLOC_021440	5	Q1	#N/A	#N/A	non-coding		XLOC_010796	3.33333	Q1	#N/A	#N/A	non-coding
adi_v1.02152	5	5	3	0	3	2		XLOC_022276	5	Q1	#N/A	#N/A	non-coding		XLOC_011254	3.33333	Q1	#N/A	#N/A	non-coding
adi_v1.02153	165	192	199	67	41	52		XLOC_022604	5	Q1	#N/A	#N/A	non-coding		XLOC_011531	3.33333	Q1	#N/A	#N/A	non-coding
adi_v1.21571	24	23	31	2	4	8		XLOC_022973	5	Q1	#N/A	#N/A	non-coding		XLOC_011554	3.33333	Q1	#N/A	#N/A	non-coding
adi_v1.21644	17	29	30	27	14	29		XLOC_023101	5	Q1	#N/A	#N/A	non-coding		XLOC_011677	3.33333	Q1	#N/A	#N/A	non-coding
adi_v1.22925	6	5	8	20	16	19		XLOC_023168	5	Q1	#N/A	#N/A	non-coding		XLOC_012068	3.33333	Q1	#N/A	#N/A	non-coding
XLOC_000066	5	4	0	11	9	8		XLOC_023579	5	Q1	#N/A	#N/A	non-coding		XLOC_013073	3.33333	Q1	#N/A	#N/A	non-coding
XLOC_011810	0	0	0	15	15	11		XLOC_023662	5	Q1	#N/A	#N/A	non-coding		XLOC_013287	3.33333	Q1	#N/A	#N/A	non-coding
XLOC_011816	0	0	0	0	0	0		XLOC_023938	5	Q1	#N/A	#N/A	non-coding		XLOC_013593	3.33333	Q1	#N/A	#N/A	non-coding
XLOC_011815	0	0	0	0	0	0		XLOC_023944	5	Q1	#N/A	#N/A	non-coding		XLOC_013720	3.33333	Q1	#N/A	#N/A	non-coding
adi_v1.01592	7	9	10	13	12	15		XLOC_024279	5	Q1	#N/A	#N/A	non-coding		XLOC_014453	3.33333	Q1	#N/A	#N/A	non-coding
XLOC_024201	0	0	2	1	0	0		XLOC_023621	5.33333	Q1	3-hydroxyanthranilate 3,4-dioxygenase [EC:1.13.11.6]	K00452	coding		XLOC_014555	3.33333	Q1	#N/A	#N/A	non-coding
adi_v1.14801	56	71	82	96	41	74		adi_v1.00015	5.33333	Q1	dopamine beta-monooxygenase [EC:1.14.17.1]	K00503	coding		XLOC_014624	3.33333	Q1	#N/A	#N/A	non-coding
XLOC_016840	27	30	40	2	3	1		adi_v1.24175	5.33333	Q1	cytochrome P450, family 17, subfamily A (steroid 17alpha-monooxygenase/17alpha-hydroxyprogesterone aldolase) [EC:1.14.99.9 4.1.2.30]	K00512	coding		XLOC_015559	3.33333	Q1	#N/A	#N/A	non-coding
XLOC_005680	8	9	6	0	2	1		adi_v1.20960	5.33333	Q1	phosphatidylethanolamine/phosphatidyl-N-methylethanolamine N-methyltransferase [EC:2.1.1.17 2.1.1.71]	K00570	coding		XLOC_016013	3.33333	Q1	#N/A	#N/A	non-coding
adi_v1.09667	3	3	2	0	0	0		adi_v1.06874	5.33333	Q1	acetyl-CoA C-acetyltransferase [EC:2.3.1.9]	K00626	coding		XLOC_016474	3.33333	Q1	#N/A	#N/A	non-coding
adi_v1.09666	2	0	1	6	6	5		adi_v1.15585	5.33333	Q1	gamma-glutamyltranspeptidase [EC:2.3.2.2]	K00681	coding		XLOC_016773	3.33333	Q1	#N/A	#N/A	non-coding
adi_v1.09661	3	5	7	0	1	5		adi_v1.01542	5.33333	Q1	phosphatidylinositol-4-phosphate 3-kinase [EC:2.7.1.154]	K00923	coding		XLOC_016949	3.33333	Q1	#N/A	#N/A	non-coding
adi_v1.09660	3	4	2	1	0	2		adi_v1.04515	5.33333	Q1	peptidyl-tRNA hydrolase, PTH1 family [EC:3.1.1.29]	K01056	coding		XLOC_018561	3.33333	Q1	#N/A	#N/A	non-coding
XLOC_006080	2	2	7	3	2	6		adi_v1.14777	5.33333	Q1	alpha-N-acetylgalactosaminidase [EC:3.2.1.49]	K01204	coding		XLOC_018628	3.33333	Q1	#N/A	#N/A	non-coding
XLOC_006081	4	4	1	7	6	4		adi_v1.00589	5.33333	Q1	mannosyl-oligosaccharide glucosidase [EC:3.2.1.106]	K01228	coding		XLOC_019367	3.33333	Q1	#N/A	#N/A	non-coding
adi_v1.08334	911	836	1037	162	153	203		adi_v1.09506	5.33333	Q1	g-D-glutamyl-meso-diaminopimelate peptidase [EC:3.4.19.11]	K01308	coding		XLOC_019592	3.33333	Q1	#N/A	#N/A	non-coding
XLOC_006083	7	1	1	0	0	1		adi_v1.13010	5.33333	Q1	cathepsin L [EC:3.4.22.15]	K01365	coding		XLOC_019735	3.33333	Q1	#N/A	#N/A	non-coding
XLOC_004811	0	0	0	0	0	0		adi_v1.01670	5.33333	Q1	Ca2+-transporting ATPase [EC:3.6.3.8]	K01537	coding		XLOC_020126	3.33333	Q1	#N/A	#N/A	non-coding
adi_v1.06900	65	81	61	70	58	99		adi_v1.10114	5.33333	Q1	oxalate decarboxylase [EC:4.1.1.2]	K01569	coding		XLOC_020182	3.33333	Q1	#N/A	#N/A	non-coding
adi_v1.18834	0	0	0	0	1	1		adi_v1.15561	5.33333	Q1	ABC-2 type transport system permease protein	K01992	coding		XLOC_020204	3.33333	Q1	#N/A	#N/A	non-coding
XLOC_004812	7	6	8	19	10	14		adi_v1.05564	5.33333	Q1	calmodulin	K02183	coding		XLOC_020594	3.33333	Q1	#N/A	#N/A	non-coding
XLOC_004815	1	4	0	1	0	0		adi_v1.09596	5.33333	Q1	cytochrome c oxidase assembly protein subunit 11	K02258	coding		XLOC_020714	3.33333	Q1	#N/A	#N/A	non-coding
XLOC_004814	21	37	19	0	1	2		adi_v1.16494	5.33333	Q1	ring-1,2-phenylacetyl-CoA epoxidase subunit PaaD	K02612	coding		XLOC_020967	3.33333	Q1	#N/A	#N/A	non-coding
adi_v1.06907	89	134	82	11	22	17		adi_v1.06319	5.33333	Q1	UDP-glucose:(heptosyl)LPS alpha-1,3-glucosyltransferase [EC:2.4.1.-]	K02844	coding		XLOC_021164	3.33333	Q1	#N/A	#N/A	non-coding
adi_v1.06909	10	7	16	61	49	87		adi_v1.13068	5.33333	Q1	large subunit ribosomal protein L11	K02867	coding		XLOC_021979	3.33333	Q1	#N/A	#N/A	non-coding
adi_v1.17028	13	12	7	9	2	5		adi_v1.12730	5.33333	Q1	cell division cycle 20-like protein 1, cofactor of APC complex	K03364	coding		XLOC_022210	3.33333	Q1	#N/A	#N/A	non-coding
adi_v1.18838	4	6	7	8	5	9		adi_v1.11307	5.33333	Q1	8-oxo-dGTP diphosphatase [EC:3.6.1.55]	K03574	coding		XLOC_022229	3.33333	Q1	#N/A	#N/A	non-coding
adi_v1.17029	7	7	9	10	8	16		XLOC_022024	5.33333	Q1	alpha-1,6-mannosyltransferase [EC:2.4.1.260]	K03847	coding		XLOC_022370	3.33333	Q1	#N/A	#N/A	non-coding
XLOC_014735	0	0	0	1	0	0		adi_v1.18330	5.33333	Q1	phage shock protein A	K03969	coding		XLOC_022914	3.33333	Q1	#N/A	#N/A	non-coding
XLOC_014734	2	3	2	1	3	1		adi_v1.10314	5.33333	Q1	mitogen-activated protein kinase kinase 1 [EC:2.7.12.2]	K04368	coding		XLOC_023988	3.33333	Q1	#N/A	#N/A	non-coding
XLOC_014730	10	8	6	4	3	5		adi_v1.01642	5.33333	Q1	mothers against decapentaplegic homolog 6/7	K04677	coding		XLOC_024076	3.33333	Q1	#N/A	#N/A	non-coding
XLOC_014732	1	0	0	1	0	0		adi_v1.02830	5.33333	Q1	polycystin 1	K04985	coding		adi_v1.00143	3.66667	Q1	Rho GTPase-activating protein 5	K13709	coding
XLOC_021357	7	7	3	3	3	7		adi_v1.13875	5.33333	Q1	trace amine associated receptor	K05051	coding		adi_v1.00196	3.66667	Q1	alpha-1,4-N-acetylglucosaminyltransferase EXTL3 [EC:2.4.1.223 2.4.1.224]	K02370	coding
adi_v1.08335	1	4	3	1	1	3		adi_v1.09133	5.33333	Q1	interleukin 12 receptor beta-2	K05064	coding		adi_v1.00370	3.66667	Q1	RCC1 and BTB domain-containing protein	K11494	coding
adi_v1.11945	32	44	36	21	18	24		adi_v1.11432	5.33333	Q1	discoidin domain receptor family member 1 [EC:2.7.10.1]	K05124	coding		adi_v1.00910	3.66667	Q1	E3 ubiquitin-protein ligase HERC4 [EC:6.3.2.19]	K10615	coding
adi_v1.17025	13	12	13	28	19	14		adi_v1.00899	5.33333	Q1	phosphatidylinositol glycan, class U	K05293	coding		adi_v1.01021	3.66667	Q1	cyclin-dependent kinase inhibitor 3 [EC:3.1.3.16 3.1.3.48]	K14167	coding
adi_v1.16276	3	1	1	2	1	2		adi_v1.15067	5.33333	Q1	potassium voltage-gated channel Shal-related subfamily D, invertebrate	K05321	coding		adi_v1.01239	3.66667	Q1	DnaJ homolog subfamily C member 5	K09525	coding
XLOC_023843	24	36	21	9	21	17		adi_v1.03789	5.33333	Q1	voltage-gated sodium channel alpha, invertebrate	K05388	coding		adi_v1.01355	3.66667	Q1	methyltransferase [EC:2.1.1.-]	K11393	coding
XLOC_010857	5	0	9	11	0	10		adi_v1.02919	5.33333	Q1	enabled	K05746	coding		adi_v1.01527	3.66667	Q1	TATA box-binding protein-associated factor RNA polymerase I subunit C	K15214	coding
XLOC_023849	0	0	0	0	0	0		adi_v1.14740	5.33333	Q1	NA	K05944	coding		adi_v1.01596	3.66667	Q1	UDP-glucose:(heptosyl)LPS alpha-1,3-glucosyltransferase [EC:2.4.1.-]	K02844	coding
adi_v1.17020	44	48	47	15	12	7		adi_v1.08579	5.33333	Q1	mitofusin [EC:3.6.5.-]	K06030	coding		adi_v1.01742	3.66667	Q1	chlorosome envelope protein A	K08945	coding
adi_v1.10450	0	0	0	19	25	17		adi_v1.24538	5.33333	Q1	zyxin	K06273	coding		adi_v1.01985	3.66667	Q1	RNA-binding protein 16	K13191	coding
adi_v1.03999	5	1	3	4	6	10		adi_v1.02442	5.33333	Q1	oligosaccharidyl-lipid flippase family	K06316	coding		adi_v1.02031	3.66667	Q1	tubulin delta	K10390	coding
adi_v1.03998	1	2	3	30	24	39		adi_v1.10794	5.33333	Q1	spoIIIJ-associated protein	K06346	coding		adi_v1.02040	3.66667	Q1	atrophin-1 interacting protein 4 [EC:6.3.2.19]	K05632	coding
adi_v1.23802	1	0	2	10	6	9		adi_v1.16512	5.33333	Q1	integrin alpha V	K06487	coding		adi_v1.02874	3.66667	Q1	isoleucyl-tRNA synthetase [EC:6.1.1.5]	K01870	coding
adi_v1.18993	0	1	0	0	0	0		XLOC_002667	5.33333	Q1	NA	K06890	coding		adi_v1.02964	3.66667	Q1	ankyrin	K10380	coding
adi_v1.15327	100	109	121	150	140	171		adi_v1.05582	5.33333	Q1	NA	K07118	coding		adi_v1.03417	3.66667	Q1	galanin receptor 1	K04230	coding
adi_v1.20964	1	6	0	12	27	21		adi_v1.13759	5.33333	Q1	Ras-like protein family member 10B	K07851	coding		adi_v1.03879	3.66667	Q1	sister chromatid cohesion protein DCC1	K11271	coding
adi_v1.03991	8	9	15	8	14	24		adi_v1.06992	5.33333	Q1	ADP-ribosylation factor related protein 1	K07952	coding		adi_v1.03990	3.66667	Q1	DNA mismatch repair protein MutS	K03555	coding
adi_v1.03990	13	10	16	5	2	4		adi_v1.23038	5.33333	Q1	D-alanyl-D-alanine dipeptidase [EC:3.4.13.22]	K08641	coding		adi_v1.04292	3.66667	Q1	galanin receptor 1	K04230	coding
adi_v1.03993	0	0	0	14	13	18		adi_v1.14984	5.33333	Q1	perilipin	K08768	coding		adi_v1.04437	3.66667	Q1	transducin (beta)-like 1	K04508	coding
adi_v1.03992	1	0	1	293	164	209		XLOC_003394	5.33333	Q1	serine/threonine-protein kinase LATS1/2 [EC:2.7.11.1]	K08791	coding		adi_v1.04902	3.66667	Q1	integrin beta 5	K06588	coding
adi_v1.03994	0	1	1	15	7	10		adi_v1.02367	5.33333	Q1	NIMA (never in mitosis gene a)-related kinase [EC:2.7.11.1]	K08857	coding		adi_v1.05290	3.66667	Q1	delta8-fatty-acid desaturase [EC:1.14.19.4]	K13076	coding
adi_v1.03996	0	0	0	0	0	0		adi_v1.15500	5.33333	Q1	nuclear receptor-binding protein	K08875	coding		adi_v1.05338	3.66667	Q1	neurogenic differentiation factor 1	K08033	coding
XLOC_002747	0	1	0	0	0	0		adi_v1.05443	5.33333	Q1	homeobox protein GSH	K09310	coding		adi_v1.05556	3.66667	Q1	NA	K06896	coding
adi_v1.10168	121	172	121	129	133	158		adi_v1.05516	5.33333	Q1	forkhead box protein P	K09409	coding		adi_v1.05726	3.66667	Q1	PTK7 protein tyrosine kinase 7 [EC:2.7.10.1]	K05127	coding
adi_v1.10169	11	12	12	12	8	12		adi_v1.10456	5.33333	Q1	DnaJ homolog subfamily C member 13	K09533	coding		adi_v1.05755	3.66667	Q1	mitogen-activated protein kinase 8 interacting protein 3	K04436	coding
adi_v1.13882	25	46	33	36	22	36		XLOC_023618	5.33333	Q1	F-box and WD-40 domain protein 9	K10265	coding		adi_v1.06341	3.66667	Q1	translocation protein SEC72	K12274	coding
adi_v1.10167	24	34	30	3	3	4		adi_v1.09310	5.33333	Q1	F-box protein 3	K10290	coding		adi_v1.06418	3.66667	Q1	aspartyl-tRNA(Asn)/glutamyl-tRNA(Gln) amidotransferase subunit A [EC:6.3.5.6 6.3.5.7]	K02433	coding
adi_v1.11569	104	164	116	26	23	32		adi_v1.07548	5.33333	Q1	kinesin family member C1	K10405	coding		adi_v1.06429	3.66667	Q1	tripartite motif-containing protein 71 [EC:6.3.2.19]	K12035	coding
adi_v1.11568	1	6	8	0	0	0		adi_v1.15264	5.33333	Q1	dynein light chain Tctex-type 1	K10420	coding		adi_v1.06745	3.66667	Q1	metabotropic glutamate receptor 2/3	K04605	coding
adi_v1.18340	0	0	0	8	10	8		adi_v1.23394	5.33333	Q1	kelch-like protein 18	K10455	coding		adi_v1.06813	3.66667	Q1	phospholysine phosphohistidine inorganic pyrophosphate phosphatase [EC:3.6.1.1 3.1.3.-]	K11725	coding
adi_v1.16897	388	581	437	112	113	119		adi_v1.15177	5.33333	Q1	kelch-like protein 24/35	K10461	coding		adi_v1.06920	3.66667	Q1	brevican	K06795	coding
adi_v1.11563	3	4	3	5	6	7		adi_v1.15757	5.33333	Q1	kelch-like protein 24/35	K10461	coding		adi_v1.07181	3.66667	Q1	prolyl 4-hydroxylase [EC:1.14.11.2]	K00472	coding
adi_v1.11561	5	5	3	64	39	59		adi_v1.16015	5.33333	Q1	BTB/POZ domain-containing protein 3/6	K10478	coding		adi_v1.07215	3.66667	Q1	ribulose-phosphate 3-epimerase [EC:5.1.3.1]	K01783	coding
adi_v1.18348	2	0	1	1	0	0		adi_v1.11616	5.33333	Q1	E3 ubiquitin-protein ligase UBR2 [EC:6.3.2.19]	K10626	coding		adi_v1.07243	3.66667	Q1	transcription factor E2F4/5	K04682	coding
adi_v1.07519	0	4	0	45	52	51		adi_v1.23079	5.33333	Q1	chromatin assembly factor 1 subunit B	K10751	coding		adi_v1.07338	3.66667	Q1	coilin	K13150	coding
adi_v1.11564	3	5	2	25	13	28		adi_v1.16682	5.33333	Q1	tankyrase [EC:2.4.2.30]	K10799	coding		adi_v1.09070	3.66667	Q1	myosin heavy chain	K10352	coding
adi_v1.04415	0	0	0	0	0	0		adi_v1.18592	5.33333	Q1	tankyrase [EC:2.4.2.30]	K10799	coding		adi_v1.09105	3.66667	Q1	ribose-phosphate pyrophosphokinase [EC:2.7.6.1]	K00948	coding
adi_v1.04242	0	0	1	6	2	3		adi_v1.07969	5.33333	Q1	telomerase reverse transcriptase [EC:2.7.7.49]	K11126	coding		adi_v1.09458	3.66667	Q1	malonyl-CoA decarboxylase [EC:4.1.1.9]	K01578	coding
adi_v1.04417	22	25	19	12	13	13		adi_v1.06784	5.33333	Q1	telomerase protein component 1	K11127	coding		adi_v1.09486	3.66667	Q1	26S proteasome non-ATPase regulatory subunit 10	K06694	coding
adi_v1.04416	6	3	2	7	10	7		adi_v1.07341	5.33333	Q1	histone deacetylase 11 [EC:3.5.1.98]	K11418	coding		adi_v1.09754	3.66667	Q1	dynactin 3	K10425	coding
adi_v1.04411	14	17	7	10	6	12		adi_v1.13328	5.33333	Q1	chromobox protein 1	K11585	coding		adi_v1.09868	3.66667	Q1	tight adherence protein C	K12511	coding
adi_v1.04413	33	45	50	30	35	25		adi_v1.10127	5.33333	Q1	actin-related protein 8	K11673	coding		adi_v1.10077	3.66667	Q1	MFS transporter, MCP family, solute carrier family 16 (monocarboxylic acid transporters), member 10	K08187	coding
adi_v1.04412	504	508	565	143	93	145		adi_v1.19788	5.33333	Q1	E3 ubiquitin-protein ligase RNF217 [EC:6.3.2.19]	K11977	coding		adi_v1.10287	3.66667	Q1	fanconi anemia group I protein	K10895	coding
XLOC_007865	4	2	5	1	2	3		adi_v1.10142	5.33333	Q1	E3 ubiquitin-protein ligase RNF115/126 [EC:6.3.2.19]	K11982	coding		adi_v1.10713	3.66667	Q1	CTP synthase [EC:6.3.4.2]	K01937	coding
adi_v1.02628	55	49	70	46	34	47		adi_v1.00755	5.33333	Q1	tripartite motif-containing protein 2/3	K11997	coding		adi_v1.10964	3.66667	Q1	acetoacetyl-CoA synthetase [EC:6.2.1.16]	K01907	coding
adi_v1.15411	26	19	41	29	21	32		adi_v1.20642	5.33333	Q1	charged multivesicular body protein 2B	K12192	coding		adi_v1.11069	3.66667	Q1	nicotinic acetylcholine receptor alpha-9	K04810	coding
adi_v1.15410	6	9	3	11	12	10		adi_v1.24435	5.33333	Q1	serine racemase [EC:5.1.1.18]	K12235	coding		adi_v1.11537	3.66667	Q1	DnaJ homolog subfamily B member 5	K09511	coding
XLOC_007861	1	0	0	0	0	0		XLOC_009695	5.33333	Q1	arylsulfatase I/J [EC:3.1.6.-]	K12375	coding		adi_v1.11623	3.66667	Q1	membrane protease subunit HflC [EC:3.4.-.-]	K04087	coding
XLOC_007860	122	181	117	19	21	22		adi_v1.12181	5.33333	Q1	Niemann-Pick C1 protein	K12385	coding		adi_v1.11878	3.66667	Q1	beta-1,4-N-acetylgalactosaminyltransferase 3 [EC:2.4.1.244]	K09656	coding
XLOC_007863	2	4	0	5	6	9		adi_v1.02498	5.33333	Q1	epidermal growth factor receptor substrate 15	K12472	coding		adi_v1.12509	3.66667	Q1	transient receptor potential cation channel subfamily A member 1	K04984	coding
adi_v1.15414	1	3	0	33	18	26		adi_v1.22740	5.33333	Q1	pre-mRNA-splicing factor ATP-dependent RNA helicase DHX16 [EC:3.6.4.13]	K12813	coding		adi_v1.12693	3.66667	Q1	atonal protein 8	K09084	coding
adi_v1.14850	3511	3855	4199	28	21	26		XLOC_023966	5.33333	Q1	ATP-dependent RNA helicase DDX42 [EC:3.6.4.13]	K12835	coding		adi_v1.12930	3.66667	Q1	ATP-dependent RNA helicase DHX36 [EC:3.6.4.13]	K14442	coding
adi_v1.17678	273	296	331	95	75	132		adi_v1.01985	5.33333	Q1	RNA-binding protein 16	K13191	coding		adi_v1.13130	3.66667	Q1	ubiquitin carboxyl-terminal hydrolase 4/11/15 [EC:3.1.2.15]	K11835	coding
adi_v1.07370	43	57	41	8	12	16		adi_v1.01572	5.33333	Q1	calcium-dependent protein kinase [EC:2.7.11.1]	K13412	coding		adi_v1.13244	3.66667	Q1	a disintegrin and metalloproteinase with thrombospondin motifs 3 [EC:3.4.24.-]	K08619	coding
adi_v1.17671	162	173	119	1	1	5		adi_v1.04867	5.33333	Q1	4-aminobutyrate aminotransferase / (S)-3-amino-2-methylpropionate transaminase [EC:2.6.1.19 2.6.1.22]	K13524	coding		adi_v1.13362	3.66667	Q1	tyrosine-protein kinase receptor torso [EC:2.7.10.1]	K12378	coding
adi_v1.17673	11	10	11	11	9	7		adi_v1.11296	5.33333	Q1	p21-activated kinase	K13976	coding		adi_v1.14020	3.66667	Q1	endothelin type b receptor-like protein 2	K04244	coding
XLOC_019951	1	0	0	0	0	0		adi_v1.04054	5.33333	Q1	exportin-5	K14289	coding		adi_v1.14026	3.66667	Q1	snRNA-activating protein complex subunit 1	K15208	coding
XLOC_019956	5	13	4	6	5	2		adi_v1.04202	5.33333	Q1	importin subunit beta-1	K14293	coding		adi_v1.14454	3.66667	Q1	GINS complex subunit 4	K10735	coding
adi_v1.17674	9	16	20	9	7	21		adi_v1.16788	5.33333	Q1	nuclear pore complex protein Nup43	K14305	coding		adi_v1.14517	3.66667	Q1	neurogenic differentiation factor 2	K09078	coding
adi_v1.17676	8	15	15	17	10	12		adi_v1.20278	5.33333	Q1	solute carrier family 5 (sodium-dependent multivitamin transporter), member 6	K14386	coding		adi_v1.14766	3.66667	Q1	E3 ubiquitin-protein ligase DZIP3 [EC:6.3.2.19]	K10642	coding
adi_v1.15320	12	19	20	19	10	22		adi_v1.04511	5.33333	Q1	U3 small nucleolar RNA-associated protein 23	K14773	coding		adi_v1.15214	3.66667	Q1	membrane-associated protein	K03975	coding
adi_v1.13293	42	62	42	2	3	4		adi_v1.14706	5.33333	Q1	protein ERP2	K14825	coding		adi_v1.15366	3.66667	Q1	MFS transporter, ACS family, solute carrier family 17 (sodium-dependent inorganic phosphate cotransporter), other	K08193	coding
adi_v1.17936	0	1	0	5	2	5		adi_v1.01527	5.33333	Q1	TATA box-binding protein-associated factor RNA polymerase I subunit C	K15214	coding		adi_v1.15689	3.66667	Q1	carbon starvation protein	K06200	coding
XLOC_016466	0	0	0	0	0	0		adi_v1.01813	5.33333	Q1	#N/A	#N/A	coding		adi_v1.15757	3.66667	Q1	kelch-like protein 24/35	K10461	coding
XLOC_016464	2	1	1	1	0	0		adi_v1.01875	5.33333	Q1	#N/A	#N/A	coding		adi_v1.16418	3.66667	Q1	MFS transporter, PCFT/HCP family, solute carrier family 46 (folate transporter), member 1/3	K14613	coding
XLOC_016461	18	19	16	4	1	5		adi_v1.04594	5.33333	Q1	#N/A	#N/A	coding		adi_v1.16976	3.66667	Q1	exodeoxyribonuclease (lambda-induced) [EC:3.1.11.3]	K01143	coding
adi_v1.11787	0	5	3	2	0	0		adi_v1.06666	5.33333	Q1	#N/A	#N/A	coding		adi_v1.16991	3.66667	Q1	acetolactate synthase-like protein [EC:2.2.1.-]	K11259	coding
adi_v1.11786	83	73	98	38	46	41		adi_v1.07189	5.33333	Q1	#N/A	#N/A	coding		adi_v1.17226	3.66667	Q1	E3 ubiquitin-protein ligase mind-bomb [EC:6.3.2.19]	K10645	coding
adi_v1.11785	2	3	1	41	23	34		adi_v1.07419	5.33333	Q1	#N/A	#N/A	coding		adi_v1.18020	3.66667	Q1	matrix metalloproteinase-16 (membrane-inserted) [EC:3.4.24.-]	K07996	coding
adi_v1.18163	1	0	0	7	0	6		adi_v1.07606	5.33333	Q1	#N/A	#N/A	coding		adi_v1.18227	3.66667	Q1	acid phosphatase [EC:3.1.3.2]	K14410	coding
adi_v1.11782	3	4	0	4	4	4		adi_v1.08723	5.33333	Q1	#N/A	#N/A	coding		adi_v1.18326	3.66667	Q1	nuclear pore complex protein Nup188	K14311	coding
adi_v1.03009	16	9	15	112	70	95		adi_v1.09212	5.33333	Q1	#N/A	#N/A	coding		adi_v1.18550	3.66667	Q1	DNA excision repair protein ERCC-6	K10841	coding
adi_v1.11944	51	50	46	21	20	24		adi_v1.10208	5.33333	Q1	#N/A	#N/A	coding		adi_v1.18565	3.66667	Q1	2',3'-cyclic-nucleotide 3'-phosphodiesterase [EC:3.1.4.37]	K01121	coding
adi_v1.21964	10	3	17	38	38	35		adi_v1.10654	5.33333	Q1	#N/A	#N/A	coding		adi_v1.18641	3.66667	Q1	DNA polymerase epsilon subunit 1 [EC:2.7.7.7]	K02324	coding
XLOC_010700	0	0	0	2	0	0		adi_v1.11326	5.33333	Q1	#N/A	#N/A	coding		adi_v1.19068	3.66667	Q1	beta-ureidopropionase [EC:3.5.1.6]	K01431	coding
adi_v1.15323	2	7	8	1486	1168	1491		adi_v1.12263	5.33333	Q1	#N/A	#N/A	coding		adi_v1.19425	3.66667	Q1	phosphatidylglycerophosphatase B [EC:3.1.3.27]	K01096	coding
adi_v1.16389	34	56	48	72	106	88		adi_v1.14001	5.33333	Q1	#N/A	#N/A	coding		adi_v1.19455	3.66667	Q1	MFS transporter, MHS family, proline/betaine transporter	K03762	coding
adi_v1.21966	12	12	20	3	5	9		adi_v1.15488	5.33333	Q1	#N/A	#N/A	coding		adi_v1.19778	3.66667	Q1	beta-1,3-galactosyltransferase 1 [EC:2.4.1.-]	K07819	coding
XLOC_002333	2	8	3	3	2	5		adi_v1.17370	5.33333	Q1	#N/A	#N/A	coding		adi_v1.20240	3.66667	Q1	dimethylglycine dehydrogenase [EC:1.5.8.4]	K00315	coding
adi_v1.10655	0	0	1	2	0	0		adi_v1.17825	5.33333	Q1	#N/A	#N/A	coding		adi_v1.20378	3.66667	Q1	DNA-directed RNA polymerase I subunit RPA12	K03000	coding
XLOC_012562	24	20	26	28	20	16		adi_v1.20150	5.33333	Q1	#N/A	#N/A	coding		adi_v1.20511	3.66667	Q1	cleavage and polyadenylation specificity factor subunit 2	K14402	coding
XLOC_012560	9	12	18	1	2	3		adi_v1.21302	5.33333	Q1	#N/A	#N/A	coding		adi_v1.20740	3.66667	Q1	class B basic helix-loop-helix protein 8	K08040	coding
XLOC_002335	2	2	1	1	3	3		adi_v1.23971	5.33333	Q1	#N/A	#N/A	coding		adi_v1.21254	3.66667	Q1	pilus assembly protein CpaF	K02283	coding
adi_v1.09322	5	6	0	0	0	0		XLOC_013130	5.33333	Q1	#N/A	#N/A	coding		adi_v1.21861	3.66667	Q1	nuclear pore complex protein Nup121	K14316	coding
adi_v1.03008	1	2	1	92	65	92		XLOC_017324	5.33333	Q1	#N/A	#N/A	coding		adi_v1.21873	3.66667	Q1	retinal dehydrogenase [EC:1.2.1.36]	K07249	coding
XLOC_013176	1	4	0	2	0	0		XLOC_000695	5.33333	Q1	#N/A	#N/A	non-coding		adi_v1.22043	3.66667	Q1	NA	K06890	coding
XLOC_013177	13	13	8	9	12	16		XLOC_001708	5.33333	Q1	#N/A	#N/A	non-coding		adi_v1.22191	3.66667	Q1	maltase-glucoamylase [EC:3.2.1.20 3.2.1.3]	K12047	coding
XLOC_013175	42	37	33	6	5	5		XLOC_001953	5.33333	Q1	#N/A	#N/A	non-coding		adi_v1.22267	3.66667	Q1	DNA excision repair protein ERCC-4 [EC:3.1.-.-]	K10848	coding
adi_v1.10780	4	4	4	14	13	12		XLOC_002902	5.33333	Q1	#N/A	#N/A	non-coding		adi_v1.22817	3.66667	Q1	20S proteasome subunit beta 1 [EC:3.4.25.1]	K02738	coding
XLOC_013173	0	0	0	0	1	3		XLOC_003403	5.33333	Q1	#N/A	#N/A	non-coding		adi_v1.23137	3.66667	Q1	polypeptide N-acetylgalactosaminyltransferase [EC:2.4.1.41]	K00710	coding
XLOC_013170	0	1	0	0	1	0		XLOC_003806	5.33333	Q1	#N/A	#N/A	non-coding		adi_v1.23743	3.66667	Q1	nuclear pore complex protein Nup133	K14300	coding
adi_v1.10783	3	1	6	24	22	28		XLOC_004506	5.33333	Q1	#N/A	#N/A	non-coding		adi_v1.23832	3.66667	Q1	estrogen-related receptor gamma	K08554	coding
adi_v1.23456	190	117	246	20	8	20		XLOC_004582	5.33333	Q1	#N/A	#N/A	non-coding		adi_v1.24113	3.66667	Q1	formate dehydrogenase, beta subunit [EC:1.2.1.2]	K00125	coding
adi_v1.23457	15	13	20	57	45	46		XLOC_004714	5.33333	Q1	#N/A	#N/A	non-coding		XLOC_004145	3.66667	Q1	P2X purinoceptor 7	K05220	coding
adi_v1.23454	7	3	4	9	11	8		XLOC_005641	5.33333	Q1	#N/A	#N/A	non-coding		XLOC_005436	3.66667	Q1	E3 ubiquitin-protein ligase mind-bomb [EC:6.3.2.19]	K10645	coding
adi_v1.23327	0	0	0	5	0	3		XLOC_006385	5.33333	Q1	#N/A	#N/A	non-coding		XLOC_006212	3.66667	Q1	pathogenesis-related protein 1	K13449	coding
adi_v1.14098	1	0	2	11	13	23		XLOC_006447	5.33333	Q1	#N/A	#N/A	non-coding		XLOC_006911	3.66667	Q1	exodeoxyribonuclease (lambda-induced) [EC:3.1.11.3]	K01143	coding
adi_v1.12464	3	5	5	0	3	2		XLOC_006506	5.33333	Q1	#N/A	#N/A	non-coding		XLOC_011406	3.66667	Q1	cell division cycle 20-like protein 1, cofactor of APC complex	K03364	coding
adi_v1.13007	0	1	0	83	44	99		XLOC_007536	5.33333	Q1	#N/A	#N/A	non-coding		XLOC_011470	3.66667	Q1	NA	K07090	coding
adi_v1.22438	219	224	308	43	40	56		XLOC_008171	5.33333	Q1	#N/A	#N/A	non-coding		XLOC_012514	3.66667	Q1	symplekin	K06100	coding
adi_v1.14097	6	13	10	12	14	13		XLOC_008496	5.33333	Q1	#N/A	#N/A	non-coding		XLOC_013235	3.66667	Q1	peptide chain release factor 1	K02835	coding
adi_v1.23329	0	0	0	13	9	14		XLOC_009265	5.33333	Q1	#N/A	#N/A	non-coding		XLOC_014300	3.66667	Q1	F-box and leucine-rich repeat protein 15	K10281	coding
adi_v1.20371	2	4	5	56	23	43		XLOC_009719	5.33333	Q1	#N/A	#N/A	non-coding		XLOC_015945	3.66667	Q1	protein kinase [EC:2.7.1.37]	K00870	coding
adi_v1.14458	6	5	3	9	4	5		XLOC_009799	5.33333	Q1	#N/A	#N/A	non-coding		XLOC_016264	3.66667	Q1	STIP1 homology and U-box containing protein 1 [EC:6.3.2.19]	K09561	coding
adi_v1.22495	1	1	1	36	25	37		XLOC_010263	5.33333	Q1	#N/A	#N/A	non-coding		XLOC_017266	3.66667	Q1	crotonobetainyl-CoA:carnitine CoA-transferase [EC:2.8.3.-]	K08298	coding
adi_v1.15574	87	81	65	108	94	114		XLOC_011485	5.33333	Q1	#N/A	#N/A	non-coding		XLOC_018450	3.66667	Q1	FAS-associated death domain protein	K02373	coding
adi_v1.22325	41	53	37	15	15	24		XLOC_013593	5.33333	Q1	#N/A	#N/A	non-coding		XLOC_019340	3.66667	Q1	apoptotic protease-activating factor	K02084	coding
adi_v1.22324	4	11	1	65	72	56		XLOC_014329	5.33333	Q1	#N/A	#N/A	non-coding		XLOC_024098	3.66667	Q1	enoyl-CoA hydratase [EC:4.2.1.17]	K07511	coding
adi_v1.22323	16	22	18	27	36	37		XLOC_014606	5.33333	Q1	#N/A	#N/A	non-coding		XLOC_024847	3.66667	Q1	nuclear receptor subfamily 2 group C	K14031	coding
adi_v1.22322	12	20	16	5	2	9		XLOC_015846	5.33333	Q1	#N/A	#N/A	non-coding		adi_v1.00588	3.66667	Q1	#N/A	#N/A	coding
adi_v1.22493	10	6	7	28	14	21		XLOC_016092	5.33333	Q1	#N/A	#N/A	non-coding		adi_v1.02674	3.66667	Q1	#N/A	#N/A	coding
adi_v1.04021	23	37	23	33	40	29		XLOC_016354	5.33333	Q1	#N/A	#N/A	non-coding		adi_v1.03586	3.66667	Q1	#N/A	#N/A	coding
adi_v1.15128	96	96	123	273	217	337		XLOC_016972	5.33333	Q1	#N/A	#N/A	non-coding		adi_v1.04242	3.66667	Q1	#N/A	#N/A	coding
adi_v1.23158	6	16	8	0	1	0		XLOC_017289	5.33333	Q1	#N/A	#N/A	non-coding		adi_v1.04886	3.66667	Q1	#N/A	#N/A	coding
XLOC_006129	2	10	7	0	1	1		XLOC_018329	5.33333	Q1	#N/A	#N/A	non-coding		adi_v1.05949	3.66667	Q1	#N/A	#N/A	coding
adi_v1.16034	25	19	36	42	11	43		XLOC_019321	5.33333	Q1	#N/A	#N/A	non-coding		adi_v1.09430	3.66667	Q1	#N/A	#N/A	coding
adi_v1.16035	88	71	130	176	67	143		XLOC_019703	5.33333	Q1	#N/A	#N/A	non-coding		adi_v1.09949	3.66667	Q1	#N/A	#N/A	coding
adi_v1.16036	111	101	108	133	112	137		XLOC_021148	5.33333	Q1	#N/A	#N/A	non-coding		adi_v1.10689	3.66667	Q1	#N/A	#N/A	coding
adi_v1.15577	0	1	0	72	63	73		XLOC_021962	5.33333	Q1	#N/A	#N/A	non-coding		adi_v1.11067	3.66667	Q1	#N/A	#N/A	coding
XLOC_022079	0	0	0	5	1	5		XLOC_023969	5.33333	Q1	#N/A	#N/A	non-coding		adi_v1.11858	3.66667	Q1	#N/A	#N/A	coding
adi_v1.17814	44	49	60	43	41	39		adi_v1.16083	5.66667	Q1	pyrroline-5-carboxylate reductase [EC:1.5.1.2]	K00286	coding		adi_v1.12751	3.66667	Q1	#N/A	#N/A	coding
adi_v1.15532	7	4	7	9	12	12		adi_v1.05219	5.66667	Q1	dihydrofolate reductase [EC:1.5.1.3]	K00287	coding		adi_v1.13679	3.66667	Q1	#N/A	#N/A	coding
XLOC_022075	0	0	0	4	9	9		adi_v1.08810	5.66667	Q1	NAD(P) transhydrogenase subunit beta [EC:1.6.1.2]	K00325	coding		adi_v1.14722	3.66667	Q1	#N/A	#N/A	coding
adi_v1.16781	583	790	626	649	625	710		adi_v1.22512	5.66667	Q1	beta-carotene 15,15'-monooxygenase [EC:1.14.99.36]	K00515	coding		adi_v1.17784	3.66667	Q1	#N/A	#N/A	coding
adi_v1.16038	81	76	126	44	36	45		adi_v1.09947	5.66667	Q1	betaine-homocysteine S-methyltransferase [EC:2.1.1.5]	K00544	coding		adi_v1.17825	3.66667	Q1	#N/A	#N/A	coding
adi_v1.16787	96	76	121	36	14	28		adi_v1.14391	5.66667	Q1	caffeoyl-CoA O-methyltransferase [EC:2.1.1.104]	K00588	coding		adi_v1.17847	3.66667	Q1	#N/A	#N/A	coding
adi_v1.22491	0	0	0	0	0	0		adi_v1.12602	5.66667	Q1	exodeoxyribonuclease (lambda-induced) [EC:3.1.11.3]	K01143	coding		adi_v1.17855	3.66667	Q1	#N/A	#N/A	coding
XLOC_000660	1	0	0	0	0	0		adi_v1.18363	5.66667	Q1	S-adenosylhomocysteine/5'-methylthioadenosine nucleosidase [EC:3.2.2.9]	K01243	coding		adi_v1.18790	3.66667	Q1	#N/A	#N/A	coding
adi_v1.02713	0	0	0	196	131	171		adi_v1.21902	5.66667	Q1	S-adenosylhomocysteine/5'-methylthioadenosine nucleosidase [EC:3.2.2.9]	K01243	coding		adi_v1.19612	3.66667	Q1	#N/A	#N/A	coding
XLOC_000666	0	0	2	1	1	4		adi_v1.10808	5.66667	Q1	glutamate carboxypeptidase II [EC:3.4.17.21]	K01301	coding		adi_v1.20470	3.66667	Q1	#N/A	#N/A	coding
adi_v1.02715	21	53	29	26	32	27		adi_v1.21244	5.66667	Q1	acylaminoacyl-peptidase [EC:3.4.19.1]	K01303	coding		adi_v1.22241	3.66667	Q1	#N/A	#N/A	coding
XLOC_000668	5	7	2	12	11	13		adi_v1.20799	5.66667	Q1	leucyl-tRNA synthetase [EC:6.1.1.4]	K01869	coding		adi_v1.22935	3.66667	Q1	#N/A	#N/A	coding
adi_v1.00038	39	54	49	26	19	23		adi_v1.17906	5.66667	Q1	glutaminyl-tRNA synthetase [EC:6.1.1.18]	K01886	coding		adi_v1.24558	3.66667	Q1	#N/A	#N/A	coding
adi_v1.24068	46	49	40	23	26	15		adi_v1.09756	5.66667	Q1	folylpolyglutamate synthase [EC:6.3.2.17]	K01930	coding		XLOC_001669	3.66667	Q1	#N/A	#N/A	coding
adi_v1.17810	2	4	9	2	1	7		adi_v1.18275	5.66667	Q1	propionyl-CoA carboxylase alpha chain [EC:6.4.1.3]	K01965	coding		XLOC_002287	3.66667	Q1	#N/A	#N/A	coding
adi_v1.17921	95	67	121	147	85	145		XLOC_011472	5.66667	Q1	DNA replication licensing factor MCM7 [EC:3.6.4.12]	K02210	coding		XLOC_015286	3.66667	Q1	#N/A	#N/A	coding
adi_v1.08429	26	37	25	5	5	9		adi_v1.19898	5.66667	Q1	DNA polymerase alpha subunit A [EC:2.7.7.7]	K02320	coding		XLOC_015305	3.66667	Q1	#N/A	#N/A	coding
adi_v1.17923	181	212	233	19	12	22		adi_v1.18838	5.66667	Q1	FAS-associated death domain protein	K02373	coding		XLOC_000123	3.66667	Q1	#N/A	#N/A	non-coding
adi_v1.17925	12	28	27	77	58	79		adi_v1.22243	5.66667	Q1	putative ATP-binding cassette transporter	K02471	coding		XLOC_000765	3.66667	Q1	#N/A	#N/A	non-coding
adi_v1.04301	85	77	86	158	112	160		adi_v1.03015	5.66667	Q1	CASP2 and RIPK1 domain containing adaptor with death domain	K02832	coding		XLOC_000971	3.66667	Q1	#N/A	#N/A	non-coding
XLOC_018538	7	14	15	1	1	3		adi_v1.03943	5.66667	Q1	large subunit ribosomal protein L11	K02867	coding		XLOC_001239	3.66667	Q1	#N/A	#N/A	non-coding
adi_v1.08420	6	20	16	17	16	19		adi_v1.12466	5.66667	Q1	translation initiation factor 3 subunit A	K03254	coding		XLOC_001473	3.66667	Q1	#N/A	#N/A	non-coding
XLOC_018536	0	0	1	0	0	1		adi_v1.08301	5.66667	Q1	neurotransmitter:Na+ symporter, NSS family	K03308	coding		XLOC_001741	3.66667	Q1	#N/A	#N/A	non-coding
XLOC_018535	0	0	0	0	0	0		adi_v1.06783	5.66667	Q1	LuxR family transcriptional regulator, maltose regulon positive regulatory protein	K03556	coding		XLOC_002170	3.66667	Q1	#N/A	#N/A	non-coding
XLOC_018534	3	7	7	10	14	23		adi_v1.14200	5.66667	Q1	catalase [EC:1.11.1.6]	K03781	coding		XLOC_002474	3.66667	Q1	#N/A	#N/A	non-coding
adi_v1.08424	24	16	38	17	10	23		adi_v1.03674	5.66667	Q1	coagulation factor V (labile factor)	K03902	coding		XLOC_003049	3.66667	Q1	#N/A	#N/A	non-coding
adi_v1.08425	1	1	0	2	0	1		XLOC_011180	5.66667	Q1	5-hydroxytryptamine receptor 4	K04160	coding		XLOC_003106	3.66667	Q1	#N/A	#N/A	non-coding
adi_v1.08426	11	15	18	17	8	16		XLOC_006211	5.66667	Q1	galanin receptor 1	K04230	coding		XLOC_003868	3.66667	Q1	#N/A	#N/A	non-coding
adi_v1.02466	24	16	20	33	34	30		adi_v1.15195	5.66667	Q1	mitogen-activated protein kinase kinase kinase 13 [EC:2.7.11.25]	K04422	coding		XLOC_005299	3.66667	Q1	#N/A	#N/A	non-coding
adi_v1.22141	43	44	61	26	19	22		adi_v1.06475	5.66667	Q1	calcium/calmodulin-dependent protein kinase (CaM kinase) II [EC:2.7.11.17]	K04515	coding		XLOC_005923	3.66667	Q1	#N/A	#N/A	non-coding
adi_v1.21641	5	14	10	13	23	15		XLOC_003364	5.66667	Q1	brain-specific angiogenesis inhibitor 2	K04597	coding		XLOC_006080	3.66667	Q1	#N/A	#N/A	non-coding
adi_v1.22145	6	15	8	3	8	10		adi_v1.18874	5.66667	Q1	trace amine associated receptor	K05051	coding		XLOC_006397	3.66667	Q1	#N/A	#N/A	non-coding
adi_v1.00033	4	1	2	1	0	0		adi_v1.20622	5.66667	Q1	discoidin domain receptor family member 1 [EC:2.7.10.1]	K05124	coding		XLOC_006524	3.66667	Q1	#N/A	#N/A	non-coding
adi_v1.17933	41	51	43	17	11	18		adi_v1.17970	5.66667	Q1	tumor necrosis factor receptor superfamily member 9	K05146	coding		XLOC_006564	3.66667	Q1	#N/A	#N/A	non-coding
adi_v1.23376	98	73	134	27	20	23		adi_v1.13099	5.66667	Q1	hexaprenyl-diphosphate synthase [EC:2.5.1.82 2.5.1.83]	K05355	coding		XLOC_007377	3.66667	Q1	#N/A	#N/A	non-coding
adi_v1.19563	46	77	77	62	74	70		adi_v1.07974	5.66667	Q1	sterol 3beta-glucosyltransferase [EC:2.4.1.173]	K05841	coding		XLOC_007651	3.66667	Q1	#N/A	#N/A	non-coding
adi_v1.19562	18	20	22	15	6	7		adi_v1.21218	5.66667	Q1	mRNA (2'-O-methyladenosine-N6-)-methyltransferase [EC:2.1.1.62]	K05925	coding		XLOC_007740	3.66667	Q1	#N/A	#N/A	non-coding
adi_v1.19561	11	7	14	15	11	18		adi_v1.09052	5.66667	Q1	collagen, type I/II/III/V/XI/XXIV/XXVII, alpha	K06236	coding		XLOC_008078	3.66667	Q1	#N/A	#N/A	non-coding
adi_v1.12992	10	21	17	15	15	20		adi_v1.08538	5.66667	Q1	spoIIIJ-associated protein	K06346	coding		XLOC_008171	3.66667	Q1	#N/A	#N/A	non-coding
adi_v1.16255	103	112	93	109	169	134		adi_v1.13023	5.66667	Q1	CD22 antigen	K06467	coding		XLOC_008386	3.66667	Q1	#N/A	#N/A	non-coding
adi_v1.16257	10	13	15	6	4	0		adi_v1.22008	5.66667	Q1	neural cell adhesion molecule	K06491	coding		XLOC_008418	3.66667	Q1	#N/A	#N/A	non-coding
XLOC_019221	2	0	0	3	0	0		adi_v1.14600	5.66667	Q1	L1 cell adhesion molecule	K06550	coding		XLOC_009559	3.66667	Q1	#N/A	#N/A	non-coding
adi_v1.19569	3	3	5	5	2	1		adi_v1.08077	5.66667	Q1	mannose receptor, C type	K06560	coding		XLOC_010180	3.66667	Q1	#N/A	#N/A	non-coding
adi_v1.05510	419	436	467	131	123	155		adi_v1.20829	5.66667	Q1	26S proteasome non-ATPase regulatory subunit 10	K06694	coding		XLOC_010347	3.66667	Q1	#N/A	#N/A	non-coding
XLOC_006509	1	1	0	7	9	12		adi_v1.10209	5.66667	Q1	receptor-type tyrosine-protein phosphatase kappa [EC:3.1.3.48]	K06776	coding		XLOC_011267	3.66667	Q1	#N/A	#N/A	non-coding
XLOC_006508	2	2	5	0	0	0		adi_v1.01786	5.66667	Q1	PUA domain protein	K07575	coding		XLOC_011407	3.66667	Q1	#N/A	#N/A	non-coding
XLOC_008078	3	2	6	3	5	3		adi_v1.13558	5.66667	Q1	Ras-related protein Rab-2A	K07877	coding		XLOC_011478	3.66667	Q1	#N/A	#N/A	non-coding
XLOC_006501	0	0	0	0	0	1		adi_v1.15705	5.66667	Q1	NA	K07974	coding		XLOC_011487	3.66667	Q1	#N/A	#N/A	non-coding
XLOC_006500	2	5	2	8	8	9		adi_v1.13388	5.66667	Q1	Rab family, other	K07976	coding		XLOC_011757	3.66667	Q1	#N/A	#N/A	non-coding
adi_v1.00413	87	105	107	20	23	39		adi_v1.15323	5.66667	Q1	hematopoietic cell signal transducer	K07988	coding		XLOC_011765	3.66667	Q1	#N/A	#N/A	non-coding
XLOC_008074	2	2	3	2	0	3		adi_v1.10077	5.66667	Q1	MFS transporter, MCP family, solute carrier family 16 (monocarboxylic acid transporters), member 10	K08187	coding		XLOC_011867	3.66667	Q1	#N/A	#N/A	non-coding
XLOC_011031	4	2	4	2	0	0		adi_v1.05004	5.66667	Q1	autophagy-related protein 4 [EC:3.4.22.-]	K08342	coding		XLOC_012198	3.66667	Q1	#N/A	#N/A	non-coding
XLOC_008072	0	0	0	1	1	1		adi_v1.02698	5.66667	Q1	autophagy-related protein 3	K08343	coding		XLOC_012357	3.66667	Q1	#N/A	#N/A	non-coding
XLOC_006507	11	8	3	4	3	1		adi_v1.06902	5.66667	Q1	N-myc proto-oncogene protein	K09109	coding		XLOC_012465	3.66667	Q1	#N/A	#N/A	non-coding
XLOC_006506	8	5	3	1	0	2		adi_v1.08657	5.66667	Q1	zinc finger protein GLIS1/3	K09232	coding		XLOC_013826	3.66667	Q1	#N/A	#N/A	non-coding
adi_v1.07296	2	0	0	2	1	4		adi_v1.00604	5.66667	Q1	homeobox protein OTX	K09326	coding		XLOC_013930	3.66667	Q1	#N/A	#N/A	non-coding
adi_v1.07297	5	8	9	23	28	33		adi_v1.20109	5.66667	Q1	DnaJ homolog subfamily C member 1	K09521	coding		XLOC_013935	3.66667	Q1	#N/A	#N/A	non-coding
adi_v1.07294	13	16	13	17	26	13		adi_v1.15424	5.66667	Q1	crystallin, alpha B	K09542	coding		XLOC_014013	3.66667	Q1	#N/A	#N/A	non-coding
adi_v1.07295	0	0	1	12	8	17		adi_v1.11093	5.66667	Q1	STIP1 homology and U-box containing protein 1 [EC:6.3.2.19]	K09561	coding		XLOC_014601	3.66667	Q1	#N/A	#N/A	non-coding
adi_v1.07292	63	87	66	10	7	23		XLOC_005486	5.66667	Q1	2-oxoisovalerate dehydrogenase E2 component (dihydrolipoyl transacylase) [EC:2.3.1.168]	K09699	coding		XLOC_014722	3.66667	Q1	#N/A	#N/A	non-coding
XLOC_018284	148	205	129	48	70	66		adi_v1.13391	5.66667	Q1	hypothetical protein	K09749	coding		XLOC_014880	3.66667	Q1	#N/A	#N/A	non-coding
adi_v1.07291	64	67	72	12	8	11		adi_v1.19038	5.66667	Q1	N-acetylglucosamine-1-phosphate transferase, gamma subunit	K10087	coding		XLOC_014995	3.66667	Q1	#N/A	#N/A	non-coding
adi_v1.18382	22	36	16	40	29	48		adi_v1.15114	5.66667	Q1	dystrophin	K10366	coding		XLOC_015010	3.66667	Q1	#N/A	#N/A	non-coding
adi_v1.07298	0	0	0	10	4	6		adi_v1.14883	5.66667	Q1	kinesin family member 15	K10400	coding		XLOC_015303	3.66667	Q1	#N/A	#N/A	non-coding
XLOC_004560	1	2	2	16	14	14		adi_v1.21474	5.66667	Q1	dynein heavy chain, axonemal	K10408	coding		XLOC_015678	3.66667	Q1	#N/A	#N/A	non-coding
adi_v1.06473	84	120	120	334	260	344		adi_v1.00408	5.66667	Q1	BTB/POZ domain-containing protein 3/6	K10478	coding		XLOC_015812	3.66667	Q1	#N/A	#N/A	non-coding
adi_v1.06472	57	82	74	73	52	65		adi_v1.03474	5.66667	Q1	alpha-dioxygenase [EC:1.-.-.-]	K10529	coding		XLOC_016088	3.66667	Q1	#N/A	#N/A	non-coding
XLOC_004565	10	23	11	6	19	19		adi_v1.14454	5.66667	Q1	GINS complex subunit 4	K10735	coding		XLOC_016146	3.66667	Q1	#N/A	#N/A	non-coding
adi_v1.06474	34	37	46	215	150	239		adi_v1.19958	5.66667	Q1	fanconi anemia group F protein	K10893	coding		XLOC_016231	3.66667	Q1	#N/A	#N/A	non-coding
adi_v1.17366	15	10	12	2	0	13		adi_v1.13206	5.66667	Q1	werner syndrome ATP-dependent helicase [EC:3.6.4.12]	K10900	coding		XLOC_016487	3.66667	Q1	#N/A	#N/A	non-coding
adi_v1.06479	1	1	0	3	1	2		adi_v1.13340	5.66667	Q1	helicase required for RNAi-mediated heterochromatin assembly 1 [EC:3.6.4.13]	K11701	coding		XLOC_016863	3.66667	Q1	#N/A	#N/A	non-coding
adi_v1.18608	11	45	21	3	13	5		adi_v1.14418	5.66667	Q1	AP-2 complex subunit beta-1	K11825	coding		XLOC_017145	3.66667	Q1	#N/A	#N/A	non-coding
adi_v1.12990	1	2	1	46	43	74		XLOC_009068	5.66667	Q1	STAM-binding protein [EC:3.1.2.15]	K11866	coding		XLOC_017294	3.66667	Q1	#N/A	#N/A	non-coding
adi_v1.02361	6	8	6	11	2	8		adi_v1.18752	5.66667	Q1	E3 ubiquitin-protein ligase NRDP1 [EC:6.3.2.19]	K11981	coding		XLOC_017356	3.66667	Q1	#N/A	#N/A	non-coding
adi_v1.02360	120	101	183	157	129	149		adi_v1.16968	5.66667	Q1	ESCRT-I complex subunit MVB12	K12186	coding		XLOC_017604	3.66667	Q1	#N/A	#N/A	non-coding
XLOC_000273	9	7	5	4	1	2		XLOC_018534	5.66667	Q1	beta-galactosidase [EC:3.2.1.23]	K12309	coding		XLOC_017650	3.66667	Q1	#N/A	#N/A	non-coding
adi_v1.02362	33	25	23	6	5	7		adi_v1.06883	5.66667	Q1	sortilin	K12388	coding		XLOC_017952	3.66667	Q1	#N/A	#N/A	non-coding
adi_v1.02365	104	132	122	33	17	27		adi_v1.14046	5.66667	Q1	Arf-GAP, GTPase, ANK repeat and PH domain-containing protein 1/2/3	K12491	coding		XLOC_019576	3.66667	Q1	#N/A	#N/A	non-coding
adi_v1.02364	59	71	68	29	16	36		adi_v1.12895	5.66667	Q1	myosin X	K12559	coding		XLOC_021544	3.66667	Q1	#N/A	#N/A	non-coding
XLOC_007278	0	1	0	0	0	0		adi_v1.07920	5.66667	Q1	NACHT, LRR and PYD domains-containing protein 3	K12800	coding		XLOC_021872	3.66667	Q1	#N/A	#N/A	non-coding
adi_v1.02366	85	147	104	3	6	3		adi_v1.10724	5.66667	Q1	cGMP-inhibited 3',5'-cyclic phosphodiesterase [EC:3.1.4.17]	K13296	coding		XLOC_022079	3.66667	Q1	#N/A	#N/A	non-coding
adi_v1.02369	29	11	45	10	9	10		adi_v1.23477	5.66667	Q1	polyamine oxidase (propane-1,3-diamine-forming) [EC:1.5.3.14]	K13366	coding		XLOC_022138	3.66667	Q1	#N/A	#N/A	non-coding
adi_v1.02368	631	705	720	146	165	202		adi_v1.05989	5.66667	Q1	bone morphogenetic protein receptor type-1, invertebrate	K13579	coding		XLOC_023709	3.66667	Q1	#N/A	#N/A	non-coding
adi_v1.21368	9	6	8	6	1	5		adi_v1.24270	5.66667	Q1	Rho guanine nucleotide exchange factor 7	K13710	coding		XLOC_024366	3.66667	Q1	#N/A	#N/A	non-coding
XLOC_011154	0	2	1	25	12	16		adi_v1.15912	5.66667	Q1	UMP-CMP kinase [EC:2.7.4.- 2.7.4.14]	K13800	coding		XLOC_024698	3.66667	Q1	#N/A	#N/A	non-coding
adi_v1.07881	53	60	43	38	55	49		adi_v1.05364	5.66667	Q1	3'-phosphoadenosine 5'-phosphosulfate synthase [EC:2.7.7.4 2.7.1.25]	K13811	coding		adi_v1.00390	4	Q1	collagen, type XVII, alpha	K07603	coding
adi_v1.23153	63	77	54	69	58	60		adi_v1.02437	5.66667	Q1	p21-activated kinase	K13976	coding		adi_v1.00513	4	Q1	zinc finger and BTB domain-containing protein 26	K10505	coding
XLOC_023218	11	12	7	6	6	9		adi_v1.01173	5.66667	Q1	alpha-1,6-mannosyltransferase [EC:2.4.1.-]	K14335	coding		adi_v1.00647	4	Q1	thiamine-phosphate pyrophosphorylase [EC:2.5.1.3]	K00788	coding
XLOC_023214	15	7	14	4	3	11		adi_v1.15928	5.66667	Q1	extracellular sulfatase Sulf [EC:3.1.6.-]	K14607	coding		adi_v1.01038	4	Q1	cleavage and polyadenylation specificity factor subunit 4	K14404	coding
XLOC_023215	0	0	0	10	2	5		adi_v1.20279	5.66667	Q1	RNA polymerase-associated protein CTR9	K15176	coding		adi_v1.01480	4	Q1	kinesin light chain	K10407	coding
XLOC_023216	2	13	11	0	0	2		adi_v1.09614	5.66667	Q1	RNA polymerase I-specific transcription initiation factor RRN7	K15219	coding		adi_v1.01671	4	Q1	leucine-rich repeat-containing G protein-coupled receptor 4	K04309	coding
XLOC_023217	1	2	1	5	6	2		XLOC_014613	5.66667	Q1	pseudouridine-5'-phosphate glycosidase / pseudouridine kinase [EC:3.2.-.- 2.7.1.83]	K16330	coding		adi_v1.02130	4	Q1	folliculin	K09594	coding
XLOC_023213	12	5	9	74	68	86		adi_v1.01751	5.66667	Q1	#N/A	#N/A	coding		adi_v1.02366	4	Q1	LRR-repeat protein 1	K10348	coding
adi_v1.12543	7	9	8	10	5	6		adi_v1.02013	5.66667	Q1	#N/A	#N/A	coding		adi_v1.02620	4	Q1	histamine receptor H2	K04150	coding
adi_v1.21481	2	4	3	6	4	6		adi_v1.02330	5.66667	Q1	#N/A	#N/A	coding		adi_v1.02664	4	Q1	B-Raf proto-oncogene serine/threonine-protein kinase [EC:2.7.11.1]	K04365	coding
adi_v1.17715	4	16	9	13	14	30		adi_v1.04151	5.66667	Q1	#N/A	#N/A	coding		adi_v1.02787	4	Q1	kelch-like protein 16 (gigaxonin)	K10453	coding
adi_v1.08759	50	74	41	98	85	91		adi_v1.05265	5.66667	Q1	#N/A	#N/A	coding		adi_v1.03319	4	Q1	vascular endothelial growth factor C/D	K05449	coding
adi_v1.24427	51	61	59	18	21	25		adi_v1.06106	5.66667	Q1	#N/A	#N/A	coding		adi_v1.03355	4	Q1	WD repeat-containing protein 23	K11801	coding
adi_v1.21144	8	8	8	18	14	16		adi_v1.07669	5.66667	Q1	#N/A	#N/A	coding		adi_v1.03557	4	Q1	gluconokinase [EC:2.7.1.12]	K00851	coding
adi_v1.19621	175	203	156	103	99	98		adi_v1.08327	5.66667	Q1	#N/A	#N/A	coding		adi_v1.03730	4	Q1	C-8 sterol isomerase [EC:5.-.-.-]	K09829	coding
adi_v1.21143	2	12	5	29	18	22		adi_v1.09652	5.66667	Q1	#N/A	#N/A	coding		adi_v1.03842	4	Q1	apoptotic protease-activating factor	K02084	coding
adi_v1.21140	735	967	830	24	24	18		adi_v1.12552	5.66667	Q1	#N/A	#N/A	coding		adi_v1.04103	4	Q1	cGMP-specific 3',5'-cyclic phosphodiesterase, invertebrate [EC:3.1.4.35]	K13763	coding
XLOC_022922	41	40	32	9	3	10		adi_v1.18498	5.66667	Q1	#N/A	#N/A	coding		adi_v1.04120	4	Q1	DnaJ homolog subfamily C member 11	K09531	coding
adi_v1.18385	41	40	56	67	73	101		adi_v1.18901	5.66667	Q1	#N/A	#N/A	coding		adi_v1.04355	4	Q1	CASP2 and RIPK1 domain containing adaptor with death domain	K02832	coding
adi_v1.14384	0	0	0	6	4	5		adi_v1.20282	5.66667	Q1	#N/A	#N/A	coding		adi_v1.04506	4	Q1	L-iditol 2-dehydrogenase [EC:1.1.1.14]	K00008	coding
adi_v1.07275	0	0	0	13	5	5		adi_v1.20581	5.66667	Q1	#N/A	#N/A	coding		adi_v1.04709	4	Q1	histone-lysine N-methyltransferase SETDB [EC:2.1.1.43]	K11421	coding
adi_v1.08179	0	0	0	29	15	27		adi_v1.21268	5.66667	Q1	#N/A	#N/A	coding		adi_v1.04860	4	Q1	E3 ubiquitin-protein ligase FANCL [EC:6.3.2.19]	K10606	coding
adi_v1.08956	13	10	8	4	5	6		adi_v1.22769	5.66667	Q1	#N/A	#N/A	coding		adi_v1.05136	4	Q1	NA	K00309	coding
adi_v1.09005	7	8	13	9	4	8		adi_v1.23485	5.66667	Q1	#N/A	#N/A	coding		adi_v1.05259	4	Q1	SlyX protein	K03745	coding
adi_v1.12552	7	7	3	11	3	7		adi_v1.23499	5.66667	Q1	#N/A	#N/A	coding		adi_v1.05280	4	Q1	malonyl-CoA O-methyltransferase [EC:2.1.1.197]	K02169	coding
adi_v1.07878	14	20	14	26	28	26		adi_v1.23573	5.66667	Q1	#N/A	#N/A	coding		adi_v1.05483	4	Q1	sister chromatid cohesion protein PDS5	K11267	coding
adi_v1.07879	32	19	26	60	35	56		XLOC_003084	5.66667	Q1	#N/A	#N/A	coding		adi_v1.06149	4	Q1	exportin-1	K14290	coding
adi_v1.12556	22	23	37	41	29	40		XLOC_016961	5.66667	Q1	#N/A	#N/A	coding		adi_v1.06492	4	Q1	kinetochore protein NDC80	K11547	coding
XLOC_013884	0	1	0	3	1	3		XLOC_024293	5.66667	Q1	#N/A	#N/A	coding		adi_v1.06598	4	Q1	multiple PDZ domain protein	K06095	coding
adi_v1.12554	137	137	130	52	11	29		XLOC_000312	5.66667	Q1	#N/A	#N/A	non-coding		adi_v1.06716	4	Q1	microtubule-associated protein tau	K04380	coding
adi_v1.07872	1	1	1	5	6	8		XLOC_000718	5.66667	Q1	#N/A	#N/A	non-coding		adi_v1.06736	4	Q1	dedicator of cytokinesis protein 1	K13708	coding
adi_v1.07870	15	16	14	6	15	12		XLOC_001181	5.66667	Q1	#N/A	#N/A	non-coding		adi_v1.07244	4	Q1	urease accessory protein	K03188	coding
adi_v1.07871	1	1	0	6	9	6		XLOC_001354	5.66667	Q1	#N/A	#N/A	non-coding		adi_v1.07347	4	Q1	sulfate permease, SulP family	K03321	coding
adi_v1.07876	124	108	120	66	33	63		XLOC_001834	5.66667	Q1	#N/A	#N/A	non-coding		adi_v1.07771	4	Q1	neuronal cell adhesion molecule	K06756	coding
adi_v1.07877	0	0	1	1	2	1		XLOC_002362	5.66667	Q1	#N/A	#N/A	non-coding		adi_v1.08189	4	Q1	elongator complex protein 1	K11373	coding
adi_v1.07874	0	0	3	5	4	4		XLOC_003102	5.66667	Q1	#N/A	#N/A	non-coding		adi_v1.08473	4	Q1	aprataxin and PNK-like factor [EC:4.2.99.18]	K13295	coding
adi_v1.07271	76	112	99	243	166	249		XLOC_004018	5.66667	Q1	#N/A	#N/A	non-coding		adi_v1.08557	4	Q1	E3 ubiquitin-protein ligase mind-bomb [EC:6.3.2.19]	K10645	coding
adi_v1.04812	14	8	22	5	5	8		XLOC_004995	5.66667	Q1	#N/A	#N/A	non-coding		adi_v1.08630	4	Q1	supervillin	K10369	coding
XLOC_009218	12	11	8	6	7	2		XLOC_005811	5.66667	Q1	#N/A	#N/A	non-coding		adi_v1.08714	4	Q1	bloom syndrome protein [EC:3.6.4.12]	K10901	coding
adi_v1.07272	42	39	47	130	94	120		XLOC_006499	5.66667	Q1	#N/A	#N/A	non-coding		adi_v1.09067	4	Q1	translation initiation factor eIF-2B subunit alpha	K03239	coding
adi_v1.13978	31	38	17	3	2	1		XLOC_007790	5.66667	Q1	#N/A	#N/A	non-coding		adi_v1.09085	4	Q1	protein Jade-1	K11347	coding
adi_v1.13979	1	1	3	8	5	10		XLOC_007836	5.66667	Q1	#N/A	#N/A	non-coding		adi_v1.09480	4	Q1	leucine-rich repeat-containing G protein-coupled receptor 5	K04308	coding
XLOC_009214	0	0	0	0	2	0		XLOC_008386	5.66667	Q1	#N/A	#N/A	non-coding		adi_v1.09651	4	Q1	RCC1 and BTB domain-containing protein	K11494	coding
XLOC_009215	18	15	13	107	74	74		XLOC_008663	5.66667	Q1	#N/A	#N/A	non-coding		adi_v1.09716	4	Q1	phospholipase D1/2 [EC:3.1.4.4]	K01115	coding
XLOC_009216	25	29	16	78	60	93		XLOC_008839	5.66667	Q1	#N/A	#N/A	non-coding		adi_v1.09797	4	Q1	aerotaxis receptor	K03776	coding
adi_v1.07273	8	7	8	27	22	35		XLOC_009060	5.66667	Q1	#N/A	#N/A	non-coding		adi_v1.09842	4	Q1	tubulin---tyrosine ligase [EC:6.3.2.25]	K06047	coding
adi_v1.03146	0	1	2	4	3	1		XLOC_009222	5.66667	Q1	#N/A	#N/A	non-coding		adi_v1.09963	4	Q1	achaete-scute complex protein	K09067	coding
adi_v1.13973	64	83	71	25	20	30		XLOC_009438	5.66667	Q1	#N/A	#N/A	non-coding		adi_v1.09983	4	Q1	transducin (beta)-like 1	K04508	coding
adi_v1.13970	160	159	164	187	210	262		XLOC_009559	5.66667	Q1	#N/A	#N/A	non-coding		adi_v1.10383	4	Q1	ATP-binding cassette, sub-family E, member 1	K06174	coding
XLOC_007677	5	10	10	1	2	3		XLOC_009786	5.66667	Q1	#N/A	#N/A	non-coding		adi_v1.10432	4	Q1	translation initiation factor IF-3	K02520	coding
XLOC_015138	2	1	1	0	1	3		XLOC_011674	5.66667	Q1	#N/A	#N/A	non-coding		adi_v1.11218	4	Q1	tissue factor pathway inhibitor	K03909	coding
adi_v1.15789	0	4	0	236	196	231		XLOC_011857	5.66667	Q1	#N/A	#N/A	non-coding		adi_v1.11252	4	Q1	interleukin-1 receptor-associated kinase 2 [EC:2.7.11.1]	K04731	coding
adi_v1.15788	15	8	8	5	10	4		XLOC_013720	5.66667	Q1	#N/A	#N/A	non-coding		adi_v1.11874	4	Q1	myosin IX	K10360	coding
adi_v1.15783	0	1	0	0	1	2		XLOC_014175	5.66667	Q1	#N/A	#N/A	non-coding		adi_v1.12133	4	Q1	nascent polypeptide-associated complex subunit alpha	K03626	coding
adi_v1.15781	7	1	6	7	6	6		XLOC_014239	5.66667	Q1	#N/A	#N/A	non-coding		adi_v1.12182	4	Q1	MFS transporter, SP family, inositol transporter	K06610	coding
adi_v1.02565	0	0	0	1	0	0		XLOC_014915	5.66667	Q1	#N/A	#N/A	non-coding		adi_v1.12460	4	Q1	frizzled 9/10	K02842	coding
adi_v1.15549	1	2	4	1	1	7		XLOC_016219	5.66667	Q1	#N/A	#N/A	non-coding		adi_v1.12680	4	Q1	ATP-dependent RNA helicase HelY [EC:3.6.4.-]	K03727	coding
XLOC_005210	18	17	11	1	3	2		XLOC_016311	5.66667	Q1	#N/A	#N/A	non-coding		adi_v1.12829	4	Q1	coagulation factor V (labile factor)	K03902	coding
adi_v1.01123	19	15	33	31	23	37		XLOC_016599	5.66667	Q1	#N/A	#N/A	non-coding		adi_v1.13021	4	Q1	regulatory factor X 1/2/3	K09173	coding
XLOC_005740	0	0	0	0	0	0		XLOC_017216	5.66667	Q1	#N/A	#N/A	non-coding		adi_v1.13460	4	Q1	calcium channel MID1	K08284	coding
adi_v1.01121	21	29	28	17	12	23		XLOC_018708	5.66667	Q1	#N/A	#N/A	non-coding		adi_v1.13920	4	Q1	DNA-repair protein XRCC1	K10803	coding
XLOC_005746	9	10	6	1	1	0		XLOC_020581	5.66667	Q1	#N/A	#N/A	non-coding		adi_v1.14108	4	Q1	nucleolar protein 14	K14766	coding
adi_v1.01127	0	2	0	71	73	82		XLOC_020916	5.66667	Q1	#N/A	#N/A	non-coding		adi_v1.14360	4	Q1	E3 ubiquitin-protein ligase MARCH6 [EC:6.3.2.19]	K10661	coding
XLOC_002536	0	0	0	8	17	10		XLOC_020961	5.66667	Q1	#N/A	#N/A	non-coding		adi_v1.14560	4	Q1	solute carrier family 27 (fatty acid transporter), member 6	K08749	coding
adi_v1.01125	0	1	0	17	16	12		XLOC_021149	5.66667	Q1	#N/A	#N/A	non-coding		adi_v1.14740	4	Q1	NA	K05944	coding
XLOC_005218	0	0	0	0	0	0		XLOC_021357	5.66667	Q1	#N/A	#N/A	non-coding		adi_v1.14880	4	Q1	BolA protein	K05527	coding
adi_v1.01439	0	0	0	1	1	4		XLOC_022170	5.66667	Q1	#N/A	#N/A	non-coding		adi_v1.15037	4	Q1	cation-transporting ATPase 13A1 [EC:3.6.3.-]	K14950	coding
XLOC_008927	5	2	4	8	14	6		XLOC_022898	5.66667	Q1	#N/A	#N/A	non-coding		adi_v1.15229	4	Q1	DNA mismatch repair protein PMS2	K10858	coding
XLOC_008926	4	4	7	6	8	11		XLOC_024169	5.66667	Q1	#N/A	#N/A	non-coding		adi_v1.15429	4	Q1	apoptotic protease-activating factor	K02084	coding
adi_v1.09511	9	10	9	32	17	30		XLOC_024357	5.66667	Q1	#N/A	#N/A	non-coding		adi_v1.15680	4	Q1	F-box and WD-40 domain protein 7	K10260	coding
adi_v1.17318	37	31	32	13	7	17		XLOC_024494	5.66667	Q1	#N/A	#N/A	non-coding		adi_v1.15832	4	Q1	D-lactate dehydrogenase (cytochrome) [EC:1.1.2.4]	K00102	coding
XLOC_010289	0	0	0	4	10	3		XLOC_024919	5.66667	Q1	#N/A	#N/A	non-coding		adi_v1.16127	4	Q1	acetolactate synthase-like protein [EC:2.2.1.-]	K11259	coding
XLOC_013775	0	1	0	1	0	2		adi_v1.12628	6	Q1	malate dehydrogenase [EC:1.1.1.37]	K00025	coding		adi_v1.16162	4	Q1	FYVE, RhoGEF and PH domain containing 4	K05723	coding
adi_v1.02111	29	33	32	13	8	11		adi_v1.23658	6	Q1	thyroid peroxidase [EC:1.11.1.8]	K00431	coding		adi_v1.16351	4	Q1	NACHT, LRR and PYD domains-containing protein 3	K12800	coding
adi_v1.19847	156	107	162	2	2	3		adi_v1.24118	6	Q1	homogentisate 1,2-dioxygenase [EC:1.13.11.5]	K00451	coding		adi_v1.16661	4	Q1	chromatin modification-related protein EAF7	K11399	coding
XLOC_013771	37	51	57	6	11	14		XLOC_012681	6	Q1	xylosylprotein 4-beta-galactosyltransferase [EC:2.4.1.133]	K00733	coding		adi_v1.16891	4	Q1	hedgehog	K06224	coding
XLOC_013772	1	2	0	0	0	0		adi_v1.04325	6	Q1	phosphatidate cytidylyltransferase [EC:2.7.7.41]	K00981	coding		adi_v1.16975	4	Q1	phosphatidylinositol-4-phosphate 3-kinase [EC:2.7.1.154]	K00923	coding
XLOC_013773	0	0	0	0	1	1		adi_v1.22384	6	Q1	secretory phospholipase A2 [EC:3.1.1.4]	K01047	coding		adi_v1.16992	4	Q1	acetolactate synthase-like protein [EC:2.2.1.-]	K11259	coding
XLOC_010281	0	0	0	0	0	7		adi_v1.20350	6	Q1	4-nitrophenyl phosphatase [EC:3.1.3.41]	K01101	coding		adi_v1.17348	4	Q1	DNA primase large subunit [EC:2.7.7.-]	K02685	coding
XLOC_010280	19	30	18	0	0	0		adi_v1.00993	6	Q1	glycosylphosphatidylinositol phospholipase D [EC:3.1.4.50]	K01127	coding		adi_v1.17352	4	Q1	fibroblast growth factor receptor 3 [EC:2.7.10.1]	K05094	coding
XLOC_024187	12	10	13	18	11	13		adi_v1.03266	6	Q1	Xaa-Pro aminopeptidase [EC:3.4.11.9]	K01262	coding		adi_v1.17507	4	Q1	bromodomain adjacent to zinc finger domain protein 1B	K11658	coding
XLOC_010282	6	16	6	10	15	17		adi_v1.21998	6	Q1	phospholipid-translocating ATPase [EC:3.6.3.1]	K01530	coding		adi_v1.17537	4	Q1	diphthamide synthase subunit DPH2	K07561	coding
adi_v1.09874	3	3	6	9	6	5		adi_v1.20797	6	Q1	cytochrome c oxidase assembly protein subunit 15	K02259	coding		adi_v1.17621	4	Q1	nuclear receptor subfamily 2 group E member 3	K08546	coding
adi_v1.09876	79	125	97	69	66	105		adi_v1.21959	6	Q1	DNA polymerase IV [EC:2.7.7.7]	K02346	coding		adi_v1.17701	4	Q1	phage shock protein B	K03970	coding
adi_v1.05813	4	5	6	3	6	8		adi_v1.00481	6	Q1	FAS-associated death domain protein	K02373	coding		adi_v1.18078	4	Q1	granulocyte colony-stimulating factor receptor	K05061	coding
adi_v1.24204	16	20	44	19	16	24		adi_v1.09150	6	Q1	periplasmic nitrate reductase NapD	K02570	coding		adi_v1.18407	4	Q1	cob(I)alamin adenosyltransferase [EC:2.5.1.17]	K00798	coding
XLOC_020742	14	23	20	19	8	6		adi_v1.05320	6	Q1	nuclear factor NF-kappa-B p105 subunit	K02580	coding		adi_v1.18787	4	Q1	E3 ubiquitin-protein ligase MARCH3 [EC:6.3.2.19]	K10658	coding
XLOC_012829	4	4	10	1	0	0		adi_v1.12410	6	Q1	type IV pilus assembly protein PilF	K02656	coding		adi_v1.19177	4	Q1	regulator of vacuolar morphogenesis	K08502	coding
XLOC_012828	0	0	0	0	0	0		adi_v1.13935	6	Q1	large subunit ribosomal protein L35Ae	K02917	coding		adi_v1.19718	4	Q1	hypothetical protein	K09150	coding
XLOC_020746	14	5	5	5	2	3		XLOC_005155	6	Q1	small subunit ribosomal protein S26e	K02976	coding		adi_v1.19966	4	Q1	dolichyl-diphosphooligosaccharide--protein glycosyltransferase [EC:2.4.99.18]	K07151	coding
XLOC_020744	1	0	0	31	13	26		XLOC_020201	6	Q1	DNA-directed RNA polymerase III subunit RPC7	K03024	coding		adi_v1.20743	4	Q1	kinesin family member 22	K10403	coding
adi_v1.18537	45	22	26	26	14	22		adi_v1.04788	6	Q1	heat shock 70kDa protein 1/8	K03283	coding		adi_v1.20829	4	Q1	26S proteasome non-ATPase regulatory subunit 10	K06694	coding
XLOC_012820	0	0	0	94	83	89		XLOC_024888	6	Q1	putative colanic acid biosysnthesis UDP-glucose lipid carrier transferase	K03606	coding		adi_v1.20968	4	Q1	chromosome segregation protein	K03529	coding
adi_v1.11958	66	54	59	51	54	58		adi_v1.08362	6	Q1	NADH dehydrogenase (ubiquinone) 1 alpha subcomplex subunit 11	K03956	coding		adi_v1.20989	4	Q1	ubiquitin-like 1-activating enzyme E1 B [EC:6.3.2.19]	K10685	coding
adi_v1.07503	44	57	54	28	13	21		adi_v1.17087	6	Q1	CD59 antigen	K04008	coding		adi_v1.20998	4	Q1	zinc finger protein ZIC 5	K09226	coding
adi_v1.16965	10	4	19	7	6	3		adi_v1.09372	6	Q1	proto-oncogene C-crk	K04438	coding		adi_v1.21029	4	Q1	DNA repair protein RadA	K04483	coding
adi_v1.10656	11	14	15	61	52	55		adi_v1.08662	6	Q1	cadherin EGF LAG seven-pass G-type receptor 1	K04600	coding		adi_v1.21199	4	Q1	ribulose-phosphate 3-epimerase [EC:5.1.3.1]	K01783	coding
XLOC_017703	2	1	0	2	1	2		XLOC_011971	6	Q1	potassium voltage-gated channel Eag-related subfamily H member 5	K04908	coding		adi_v1.21368	4	Q1	receptor-type tyrosine-protein phosphatase delta [EC:3.1.3.48]	K06777	coding
XLOC_017702	2	3	1	6	1	2		adi_v1.16094	6	Q1	diaphanous 3	K05745	coding		adi_v1.21371	4	Q1	nuclear factor NF-kappa-B p105 subunit	K02580	coding
XLOC_017705	1	2	1	29	20	28		adi_v1.01977	6	Q1	solute carrier family 25 (mitochondrial adenine nucleotide translocator), member 4/5/6/31	K05863	coding		adi_v1.22207	4	Q1	beta-sarcoglycan	K12566	coding
XLOC_017704	2	4	1	14	27	16		adi_v1.21774	6	Q1	solute carrier family 25 (mitochondrial adenine nucleotide translocator), member 4/5/6/31	K05863	coding		adi_v1.22540	4	Q1	ectodysplasin-A	K05480	coding
adi_v1.10657	9	7	5	22	18	20		adi_v1.00159	6	Q1	calcium/calmodulin-dependent protein kinase IV [EC:2.7.11.17]	K05869	coding		adi_v1.22682	4	Q1	nascent polypeptide-associated complex subunit beta	K01527	coding
adi_v1.14766	0	0	0	8	1	2		adi_v1.15532	6	Q1	neural cell adhesion molecule	K06491	coding		adi_v1.22760	4	Q1	stress-induced-phosphoprotein 1	K09553	coding
XLOC_017259	0	0	0	1	2	0		adi_v1.17264	6	Q1	neural cell adhesion molecule	K06491	coding		adi_v1.23100	4	Q1	baculoviral IAP repeat-containing protein 6 (apollon) [EC:6.3.2.19]	K10586	coding
XLOC_017258	4	7	7	0	2	0		adi_v1.21411	6	Q1	neural cell adhesion molecule	K06491	coding		adi_v1.23173	4	Q1	mannose receptor, C type	K06560	coding
adi_v1.10654	5	7	4	3	2	0		adi_v1.19931	6	Q1	integrin alpha 9	K06585	coding		adi_v1.23428	4	Q1	lysophospholipase III [EC:3.1.1.5]	K06129	coding
adi_v1.24205	3	2	9	1	2	9		adi_v1.23382	6	Q1	transcription factor E2F3	K06620	coding		adi_v1.23577	4	Q1	nitric-oxide synthase, invertebrate [EC:1.14.13.39]	K13253	coding
adi_v1.20549	73	67	111	21	11	22		adi_v1.05864	6	Q1	cell cycle protein kinase DBF20 [EC:2.7.11.-]	K06686	coding		adi_v1.23892	4	Q1	carbamoyl-phosphate synthase / aspartate carbamoyltransferase / dihydroorotase [EC:6.3.5.5 2.1.3.2 3.5.2.3]	K11540	coding
adi_v1.20548	0	1	0	2	0	0		adi_v1.15466	6	Q1	opioid binding protein/cell adhesion molecule-like	K06773	coding		adi_v1.23911	4	Q1	aarF domain-containing kinase	K08869	coding
XLOC_013413	0	0	0	1	3	0		adi_v1.15930	6	Q1	receptor-type tyrosine-protein phosphatase delta [EC:3.1.3.48]	K06777	coding		adi_v1.24205	4	Q1	cysteine desulfurase / selenocysteine lyase [EC:2.8.1.7 4.4.1.16]	K11717	coding
XLOC_022676	3	4	6	0	0	0		adi_v1.00526	6	Q1	plexin A	K06820	coding		XLOC_000599	4	Q1	NF-kappa-B inhibitor-like protein 2	K09257	coding
XLOC_013415	6	5	7	2	1	0		adi_v1.05355	6	Q1	arylformamidase [EC:3.5.1.9]	K07130	coding		XLOC_000608	4	Q1	synovial sarcoma, X breakpoint 2 interacting protein	K06085	coding
XLOC_013414	3	4	3	7	6	3		adi_v1.00463	6	Q1	AsmA protein	K07289	coding		XLOC_000609	4	Q1	neuropeptide Y receptor, invertebrate	K04209	coding
adi_v1.20239	5	16	13	26	31	43		adi_v1.22093	6	Q1	MFS transporter, SP family, solute carrier family 2 (myo-inositol transporter), member 13	K08150	coding		XLOC_006214	4	Q1	pathogenesis-related protein 1	K13449	coding
XLOC_013419	0	0	0	15	8	20		adi_v1.06160	6	Q1	MFS transporter, MCP family, solute carrier family 16 (monocarboxylic acid transporters), member 10	K08187	coding		XLOC_007275	4	Q1	exodeoxyribonuclease (lambda-induced) [EC:3.1.11.3]	K01143	coding
adi_v1.20235	45	25	27	16	6	13		adi_v1.13603	6	Q1	phosphoinositide-3-kinase, regulatory subunit 4 [EC:2.7.11.1]	K08333	coding		XLOC_008857	4	Q1	glycosylphosphatidylinositol phospholipase D [EC:3.1.4.50]	K01127	coding
adi_v1.20234	40	41	28	21	13	11		adi_v1.15038	6	Q1	autophagy-related protein 16	K08340	coding		XLOC_009041	4	Q1	histamine receptor H2	K04150	coding
adi_v1.20232	51	78	71	52	34	74		adi_v1.00672	6	Q1	CD97 antigen	K08446	coding		XLOC_012252	4	Q1	broad	K02174	coding
adi_v1.08727	6	1	10	2	1	2		adi_v1.17402	6	Q1	sentrin-specific protease 6 [EC:3.4.22.68]	K08595	coding		XLOC_012900	4	Q1	potassium voltage-gated channel Eag-related subfamily H member 5	K04908	coding
adi_v1.08032	22	28	16	10	11	12		adi_v1.12633	6	Q1	meprin A, beta [EC:3.4.24.18]	K08606	coding		XLOC_013581	4	Q1	xylulokinase [EC:2.7.1.17]	K00854	coding
adi_v1.21513	0	1	0	0	0	0		adi_v1.03635	6	Q1	proprotein convertase subtilisin/kexin type 6 [EC:3.4.21.-]	K08672	coding		XLOC_015057	4	Q1	BTB/POZ domain-containing adapter for CUL3-mediated RhoA degradation protein	K15074	coding
XLOC_024456	1	1	2	8	2	8		adi_v1.06219	6	Q1	transcription factor E2-alpha	K09063	coding		XLOC_016656	4	Q1	survival of motor neuron protein-interacting protein 1	K13130	coding
adi_v1.10645	12	3	10	6	6	5		adi_v1.16336	6	Q1	KRAB domain-containing zinc finger protein	K09228	coding		XLOC_020200	4	Q1	DNA-directed RNA polymerase III subunit RPC7	K03024	coding
XLOC_024453	4	3	2	93	106	91		XLOC_017258	6	Q1	KRAB domain-containing zinc finger protein	K09228	coding		XLOC_022891	4	Q1	tubulin polyglutamylase TTLL11 [EC:6.-.-.-]	K16604	coding
adi_v1.10122	0	0	0	5	7	9		adi_v1.21265	6	Q1	DnaJ homolog subfamily C member 10	K09530	coding		adi_v1.00184	4	Q1	#N/A	#N/A	coding
adi_v1.13204	44	55	51	42	44	48		adi_v1.19722	6	Q1	FK506-binding protein 2 [EC:5.2.1.8]	K09569	coding		adi_v1.00753	4	Q1	#N/A	#N/A	coding
adi_v1.13205	9	13	10	33	43	50		adi_v1.20493	6	Q1	hypothetical protein	K09928	coding		adi_v1.00920	4	Q1	#N/A	#N/A	coding
adi_v1.13206	5	5	7	20	20	26		adi_v1.24687	6	Q1	Fem-1 homolog b	K10349	coding		adi_v1.01924	4	Q1	#N/A	#N/A	coding
adi_v1.14527	3	1	1	3	1	0		adi_v1.01920	6	Q1	speckle-type POZ protein	K10523	coding		adi_v1.02847	4	Q1	#N/A	#N/A	coding
adi_v1.13200	0	1	7	4	1	3		adi_v1.00393	6	Q1	E3 ubiquitin-protein ligase mind-bomb [EC:6.3.2.19]	K10645	coding		adi_v1.04122	4	Q1	#N/A	#N/A	coding
adi_v1.13201	44	55	54	31	24	45		adi_v1.07205	6	Q1	E3 ubiquitin-protein ligase MYCBP2 [EC:6.3.2.19]	K10693	coding		adi_v1.04297	4	Q1	#N/A	#N/A	coding
adi_v1.13202	30	36	32	47	25	30		adi_v1.08607	6	Q1	tankyrase [EC:2.4.2.30]	K10799	coding		adi_v1.05836	4	Q1	#N/A	#N/A	coding
adi_v1.13203	58	65	73	55	43	65		adi_v1.02993	6	Q1	fanconi anemia group D2 protein	K10891	coding		adi_v1.06305	4	Q1	#N/A	#N/A	coding
XLOC_020294	0	0	0	1	0	0		adi_v1.13386	6	Q1	U2 small nuclear ribonucleoprotein A'	K11092	coding		adi_v1.06913	4	Q1	#N/A	#N/A	coding
XLOC_020297	8	13	14	0	2	1		adi_v1.11351	6	Q1	dehydrogenase/reductase SDR family member 9 [EC:1.1.-.-]	K11149	coding		adi_v1.07522	4	Q1	#N/A	#N/A	coding
adi_v1.09000	10	13	4	21	9	21		adi_v1.24198	6	Q1	protein HIRA/HIR1	K11293	coding		adi_v1.07549	4	Q1	#N/A	#N/A	coding
XLOC_020293	1	0	0	4	1	4		adi_v1.12103	6	Q1	chromobox protein 2	K11451	coding		adi_v1.07631	4	Q1	#N/A	#N/A	coding
XLOC_020292	0	1	0	6	3	8		adi_v1.21828	6	Q1	centromere protein K	K11503	coding		adi_v1.10733	4	Q1	#N/A	#N/A	coding
adi_v1.02303	301	261	365	92	79	107		adi_v1.13472	6	Q1	ubiquitin carboxyl-terminal hydrolase 9/24 [EC:3.1.2.15]	K11840	coding		adi_v1.10897	4	Q1	#N/A	#N/A	coding
XLOC_020298	24	24	19	18	18	15		adi_v1.16863	6	Q1	myosin X	K12559	coding		adi_v1.11084	4	Q1	#N/A	#N/A	coding
XLOC_020569	0	0	0	4	7	2		adi_v1.21614	6	Q1	kinetochore protein SLK19	K12575	coding		adi_v1.11782	4	Q1	#N/A	#N/A	coding
XLOC_021164	5	2	3	4	4	2		adi_v1.21523	6	Q1	transmembrane protein 173	K12654	coding		adi_v1.11917	4	Q1	#N/A	#N/A	coding
adi_v1.14379	1495	1568	1840	432	345	501		adi_v1.00124	6	Q1	cAMP-specific phosphodiesterase [EC:3.1.4.53]	K13293	coding		adi_v1.12052	4	Q1	#N/A	#N/A	coding
adi_v1.05409	90	119	95	33	35	44		XLOC_003126	6	Q1	fibronectin-binding protein A	K13732	coding		adi_v1.12594	4	Q1	#N/A	#N/A	coding
XLOC_021160	0	0	1	6	3	9		adi_v1.11522	6	Q1	importin subunit beta-1	K14293	coding		adi_v1.12789	4	Q1	#N/A	#N/A	coding
XLOC_022587	52	28	64	1	0	5		adi_v1.19360	6	Q1	nuclear pore complex protein Nup160	K14303	coding		adi_v1.13062	4	Q1	#N/A	#N/A	coding
XLOC_021168	0	1	0	9	4	3		adi_v1.13258	6	Q1	pre-mRNA cleavage complex 2 protein Pcf11	K14400	coding		adi_v1.13114	4	Q1	#N/A	#N/A	coding
adi_v1.04146	81	82	88	40	22	39		adi_v1.10624	6	Q1	cleavage and polyadenylation specificity factor subunit 1	K14401	coding		adi_v1.13760	4	Q1	#N/A	#N/A	coding
adi_v1.09003	0	0	2	6	3	1		adi_v1.07260	6	Q1	ribosome assembly protein 1 [EC:3.6.5.-]	K14536	coding		adi_v1.14121	4	Q1	#N/A	#N/A	coding
adi_v1.10572	0	0	0	1	3	1		adi_v1.15410	6	Q1	solute carrier family 31 (copper transporter), member 1	K14686	coding		adi_v1.14387	4	Q1	#N/A	#N/A	coding
adi_v1.10571	4	4	2	13	16	16		adi_v1.22416	6	Q1	calbindin D28	K14757	coding		adi_v1.15392	4	Q1	#N/A	#N/A	coding
adi_v1.10570	30	24	33	109	87	110		adi_v1.22904	6	Q1	RNA polymerase-associated protein CTR9	K15176	coding		adi_v1.16150	4	Q1	#N/A	#N/A	coding
adi_v1.09294	18	25	20	31	17	40		XLOC_018718	6	Q1	RING finger protein 170	K15707	coding		adi_v1.16174	4	Q1	#N/A	#N/A	coding
adi_v1.08169	7	9	12	26	30	29		adi_v1.00974	6	Q1	#N/A	#N/A	coding		adi_v1.16957	4	Q1	#N/A	#N/A	coding
adi_v1.08030	39	33	29	10	14	7		adi_v1.02491	6	Q1	#N/A	#N/A	coding		adi_v1.17501	4	Q1	#N/A	#N/A	coding
adi_v1.06271	2	3	5	29	21	26		adi_v1.04243	6	Q1	#N/A	#N/A	coding		adi_v1.17936	4	Q1	#N/A	#N/A	coding
adi_v1.09292	1	3	7	1	1	0		adi_v1.04245	6	Q1	#N/A	#N/A	coding		adi_v1.18821	4	Q1	#N/A	#N/A	coding
adi_v1.09293	480	518	614	138	88	142		adi_v1.06220	6	Q1	#N/A	#N/A	coding		adi_v1.19530	4	Q1	#N/A	#N/A	coding
adi_v1.05733	95	83	116	31	15	17		adi_v1.07241	6	Q1	#N/A	#N/A	coding		adi_v1.20671	4	Q1	#N/A	#N/A	coding
adi_v1.05732	3	3	4	0	2	0		adi_v1.08980	6	Q1	#N/A	#N/A	coding		adi_v1.21139	4	Q1	#N/A	#N/A	coding
adi_v1.05731	0	0	0	0	0	0		adi_v1.12272	6	Q1	#N/A	#N/A	coding		adi_v1.23257	4	Q1	#N/A	#N/A	coding
[truncated: 16,265 more rows]

## Sheet: DEGs_Up_C
ID	Definition	KEGGID	Status	Marker		Unique_C
adi_v1.00008	replication factor C subunit 3/5	K10756	Coding	Nanos_2523		GOID	NodeSize	SampleMatch	Padj	Term	Ont
adi_v1.00015	dopamine beta-monooxygenase [EC:1.14.17.1]	K00503	Coding	#N/A		GO:0006907	2415	955	4.90554e-14	pinocytosis	BP
adi_v1.00019	pancreatic triacylglycerol lipase [EC:3.1.1.3]	K14073	Coding	#N/A		GO:0030865	350	181	4.74839e-11	cortical cytoskeleton organization	BP
adi_v1.00020	pancreatic triacylglycerol lipase [EC:3.1.1.3]	K14073	Coding	#N/A		GO:0003012	826	364	2.69519e-10	muscle system process	BP
adi_v1.00024	low density lipoprotein-related protein 2	K06233	Coding	#N/A		GO:0000302	990	421	2.02398e-09	response to reactive oxygen species	BP
adi_v1.00025	F-box and WD-40 domain protein 7	K10260	Coding	Nanos_816		GO:0006415	152	92	2.1993e-09	translational termination	BP
adi_v1.00028	dihydroceramidase [EC:3.5.1.-]	K04711	Coding	#N/A		GO:0006614	202	113	8.42469e-09	SRP-dependent cotranslational protein targeting to membrane	BP
adi_v1.00029	arylformamidase [EC:3.5.1.9]	K01432	Coding	#N/A		GO:0021549	341	169	4.15864e-08	cerebellum development	BP
adi_v1.00030	CD63 antigen	K06497	Coding	#N/A		GO:0030224	166	95	9.17646e-08	monocyte differentiation	BP
adi_v1.00037	importin subunit beta-1	K14293	Coding	Endo_Nanos_92		GO:0002119	798	341	2.07514e-07	nematode larval development	BP
adi_v1.00038	importin subunit beta-1	K14293	Coding	#N/A		GO:0038032	152	87	6.62959e-07	termination of G-protein coupled receptor signaling pathway	BP
adi_v1.00040	calpain-5 [EC:3.4.22.-]	K08574	Coding	#N/A		GO:0051647	399	187	1.42286e-06	nucleus localization	BP
adi_v1.00043	heat shock protein HtpX [EC:3.4.24.-]	K03799	Coding	All_1103		GO:0038127	647	281	1.63643e-06	ERBB signaling pathway	BP
adi_v1.00051	zinc transporter, ZIP family	K07238	Coding	All_1405		GO:0030837	232	120	1.72792e-06	negative regulation of actin filament polymerization	BP
adi_v1.00053	mitogen-activated protein kinase 4/6 [EC:2.7.11.24]	K06855	Coding	Endo_1440		GO:0046686	842	351	3.86562e-06	response to cadmium ion	BP
adi_v1.00055	large subunit ribosomal protein L36e	K02920	Coding	Nanos_25		GO:0031032	446	203	5.55476e-06	actomyosin structure organization	BP
adi_v1.00057	asparaginyl-tRNA synthetase [EC:6.1.1.22]	K01893	Coding	#N/A		GO:0006414	369	173	6.5992e-06	translational elongation	BP
adi_v1.00059	mitogen-activated protein kinase kinase 1 interacting protein 1	K04370	Coding	Endo_Nanos_719		GO:0060327	118	69	1.68444e-05	cytoplasmic actin-based contraction involved in cell motility	BP
adi_v1.00062	exosome complex exonuclease RRP6 [EC:3.1.13.-]	K12591	Coding	#N/A		GO:0007109	148	82	1.95463e-05	cytokinesis, completion of separation	BP
adi_v1.00063	exocyst complex component 4	K06111	Coding	#N/A		GO:0019080	274	134	1.96216e-05	viral genome expression	BP
adi_v1.00068	von Willebrand factor	K03900	Coding	Nanos_4056		GO:0006930	130	74	2.35039e-05	substrate-dependent cell migration, cell extension	BP
adi_v1.00069	WNT inhibitory factor 1	K01691	Coding	Ecto_791		GO:0003228	119	69	2.76665e-05	atrial cardiac muscle tissue development	BP
adi_v1.00070	protein-L-isoaspartate(D-aspartate) O-methyltransferase [EC:2.1.1.77]	K00573	Coding	#N/A		GO:0002027	337	158	3.53596e-05	regulation of heart rate	BP
adi_v1.00074	hephaestin	K14735	Coding	#N/A		GO:0001778	115	67	3.54581e-05	plasma membrane repair	BP
adi_v1.00083	tartrate-resistant acid phosphatase type 5 [EC:3.1.3.2]	K14379	Coding	Ecto_231		GO:0006509	200	103	4.37597e-05	membrane protein ectodomain proteolysis	BP
adi_v1.00085	AP-4 complex subunit beta-1	K12401	Coding	#N/A		GO:0030220	127	72	4.862e-05	platelet formation	BP
adi_v1.00086	alpha-1,6-mannosyltransferase [EC:2.4.1.-]	K14335	Coding	#N/A		GO:0007527	125	71	5.54896e-05	adult somatic muscle development	BP
adi_v1.00091	FK506-binding protein 4/5 [EC:5.2.1.8]	K09571	Coding	#N/A		GO:0032796	114	66	6.5726e-05	uropod organization	BP
adi_v1.00094	beta-1,3-galactosyltransferase 1 [EC:2.4.1.-]	K07819	Coding	#N/A		GO:0031270	114	66	6.5726e-05	pseudopodium retraction	BP
adi_v1.00104	E3 ubiquitin-protein ligase HUWE1 [EC:6.3.2.19]	K10592	Coding	#N/A		GO:0002026	161	86	8.57385e-05	regulation of the force of heart contraction	BP
adi_v1.00105	E3 ubiquitin-protein ligase HUWE1 [EC:6.3.2.19]	K10592	Coding	All_338		GO:0030038	115	66	0.000106495	contractile actin filament bundle assembly	BP
adi_v1.00106	phosphatidylinositol-4-phosphate 3-kinase [EC:2.7.1.154]	K00923	Coding	#N/A		GO:0007496	115	66	0.000106495	anterior midgut development	BP
adi_v1.00109	transducin (beta)-like 1	K04508	Coding	#N/A		GO:0042755	258	125	0.000134999	eating behavior	BP
adi_v1.00112	large subunit ribosomal protein L29e	K02905	Coding	Nanos_151		GO:0045200	141	77	0.000140176	establishment of neuroblast polarity	BP
adi_v1.00114	dual specificity phosphatase [EC:3.1.3.16 3.1.3.48]	K04459	Coding	#N/A		GO:0000916	184	95	0.000144077	actomyosin contractile ring contraction	BP
adi_v1.00124	cAMP-specific phosphodiesterase [EC:3.1.4.53]	K13293	Coding	#N/A		GO:0001767	116	66	0.000170584	establishment of lymphocyte polarity	BP
adi_v1.00137	glyceraldehyde-3-phosphate dehydrogenase, spermatogenic [EC:1.2.1.12]	K10705	Coding	All_85		GO:0007395	123	69	0.000180261	dorsal closure, spreading of leading edge cells	BP
adi_v1.00143	Rho GTPase-activating protein 5	K13709	Coding	#N/A		GO:0010524	189	96	0.000347165	positive regulation of calcium ion transport into cytosol	BP
adi_v1.00144	nucleolin	K11294	Coding	#N/A		GO:0016053	1714	645	0.000426493	organic acid biosynthetic process	BP
adi_v1.00146	ornithine carbamoyltransferase [EC:2.1.3.3]	K00611	Coding	#N/A		GO:0031036	130	71	0.000497	myosin II filament assembly	BP
adi_v1.00159	calcium/calmodulin-dependent protein kinase IV [EC:2.7.11.17]	K05869	Coding	#N/A		GO:0046664	128	70	0.000572738	dorsal closure, amnioserosa morphology change	BP
adi_v1.00162	KRAB domain-containing zinc finger protein	K09228	Coding	#N/A		GO:0009725	2914	1050	0.000676117	response to hormone stimulus	BP
adi_v1.00169	UDP-glucose:(heptosyl)LPS alpha-1,3-glucosyltransferase [EC:2.4.1.-]	K02844	Coding	#N/A		GO:0021678	122	67	0.00087525	third ventricle development	BP
adi_v1.00172	Bcl-2 homologous antagonist/killer	K14021	Coding	All_505		GO:0048739	153	80	0.000935569	cardiac muscle fiber development	BP
adi_v1.00175	E3 ubiquitin-protein ligase MYLIP [EC:6.3.2.19]	K10637	Coding	All_914		GO:0033057	527	224	0.000940241	multicellular organismal reproductive behavior	BP
adi_v1.00177	cleavage stimulation factor subunit 3	K14408	Coding	Endo_Nanos_932		GO:0035277	134	72	0.000968262	spiracle morphogenesis, open tracheal system	BP
adi_v1.00180	CD164 antigen	K06546	Coding	#N/A		GO:0021592	126	68	0.00172685	fourth ventricle development	BP
adi_v1.00181	apoptosis regulator BCL-W	K02163	Coding	Endo_Nanos_56		GO:0010043	148	77	0.00209932	response to zinc ion	BP
adi_v1.00189	mediator of RNA polymerase II transcription subunit 7	K15148	Coding	#N/A		GO:0032060	158	81	0.00233701	bleb assembly	BP
adi_v1.00190	c-Jun N-terminal kinase [EC:2.7.11.24]	K04440	Coding	Endo_Nanos_2009		GO:0007427	218	105	0.00265387	epithelial cell migration, open tracheal system	BP
adi_v1.00191	nucleoprotein TPR	K09291	Coding	#N/A		GO:0071466	259	120	0.00538448	cellular response to xenobiotic stimulus	BP
adi_v1.00192	E3 ubiquitin-protein ligase HERC4 [EC:6.3.2.19]	K10615	Coding	Endo_Nanos_1602		GO:0048147	35	25	0.0147166	negative regulation of fibroblast proliferation	BP
adi_v1.00195	forkhead box P3	K10163	Coding	#N/A		GO:0043462	293	131	0.0184857	regulation of ATPase activity	BP
adi_v1.00200	bis(5'-nucleosidyl)-tetraphosphatase [EC:3.6.1.17]	K01518	Coding	Nanos_3775		GO:0050905	485	202	0.0209361	neuromuscular process	BP
adi_v1.00204	ring-1,2-phenylacetyl-CoA epoxidase subunit PaaE	K02613	Coding	#N/A		GO:0035335	363	157	0.0217536	peptidyl-tyrosine dephosphorylation	BP
adi_v1.00227	receptor-type tyrosine-protein phosphatase delta [EC:3.1.3.48]	K06777	Coding	#N/A		GO:0051015	403	203	1.2328e-11	actin filament binding	MF
adi_v1.00229	cation transport protein ChaC	K07232	Coding	Endo_240		GO:0005516	616	286	2.93702e-11	calmodulin binding	MF
adi_v1.00236	fibroblast growth factor receptor 3 [EC:2.7.10.1]	K05094	Coding	Endo_945		GO:0019901	1428	583	1.59154e-10	protein kinase binding	MF
adi_v1.00237	protein sprouty homolog 1	K04704	Coding	#N/A		GO:0030898	202	110	5.53012e-08	actin-dependent ATPase activity	MF
adi_v1.00239	fibroblast growth factor	K04358	Coding	#N/A		GO:0000146	208	111	2.36172e-07	microfilament motor activity	MF
adi_v1.00241	protein sprouty homolog 1	K04704	Coding	#N/A		GO:0071889	169	94	3.38847e-07	14-3-3 protein binding	MF
adi_v1.00242	poly(ADP-ribose) glycohydrolase ARH3 [EC:3.2.1.143]	K11687	Coding	#N/A		GO:0046983	3088	1127	2.57744e-06	protein dimerization activity	MF
adi_v1.00247	UDP-glucose:(heptosyl)LPS alpha-1,3-glucosyltransferase [EC:2.4.1.-]	K02844	Coding	#N/A		GO:0008307	210	109	2.95145e-06	structural constituent of muscle	MF
adi_v1.00248	negative regulator of sigma-B (phosphoserine phosphatase) [EC:3.1.3.3]	K05518	Coding	#N/A		GO:0051020	651	279	3.29699e-06	GTPase binding	MF
adi_v1.00254	membrane-associated protein	K03975	Coding	Endo_Nanos_399		GO:0005543	733	309	3.60948e-06	phospholipid binding	MF
adi_v1.00256	spermidine dehydrogenase [EC:1.5.99.6]	K00316	Coding	Nanos_1641		GO:0019829	394	179	2.22881e-05	cation-transporting ATPase activity	MF
adi_v1.00257	tuberous sclerosis 1	K07206	Coding	Endo_Nanos_448		GO:0031762	119	68	2.73311e-05	follicle-stimulating hormone receptor binding	MF
adi_v1.00266	tripartite motif-containing protein 71 [EC:6.3.2.19]	K12035	Coding	#N/A		GO:0016307	63	42	3.89985e-05	phosphatidylinositol phosphate kinase activity	MF
adi_v1.00269	alpha-1,3-fucosyltransferase [EC:2.4.1.-]	K14464	Coding	#N/A		GO:0035591	108	62	9.54499e-05	signaling adaptor activity	MF
adi_v1.00273	DNA helicase INO80 [EC:3.6.4.12]	K11665	Coding	#N/A		GO:0005083	586	245	0.000425907	small GTPase regulator activity	MF
adi_v1.00274	Arf-GAP with coiled-coil, ANK repeat and PH domain-containing protein	K12489	Coding	#N/A		GO:0008013	155	80	0.000637174	beta-catenin binding	MF
adi_v1.00275	DNA-directed RNA polymerase subunit E" [EC:2.7.7.6]	K03050	Coding	#N/A		GO:0043531	316	143	0.000915446	ADP binding	MF
adi_v1.00276	diaphanous 3	K05745	Coding	Endo_1491		GO:0004828	191	94	0.00105691	serine-tRNA ligase activity	MF
adi_v1.00279	[methionine synthase] reductase [EC:1.16.1.8]	K00597	Coding	Nanos_930		GO:0043495	228	106	0.00646011	protein anchor	MF
adi_v1.00288	fibroblast growth factor receptor 3 [EC:2.7.10.1]	K05094	Coding	#N/A		GO:0004725	363	157	0.00725269	protein tyrosine phosphatase activity	MF
adi_v1.00295	origin recognition complex subunit 5	K02607	Coding	#N/A		GO:0032027	193	91	0.0160005	myosin light chain binding	MF
adi_v1.00296	tenascin	K06252	Coding	#N/A		GO:0004497	343	148	0.0161886	monooxygenase activity	MF
adi_v1.00298	general transcription factor 3C polypeptide 2	K15200	Coding	Nanos_3747		GO:0005167	47	30	0.0177765	neurotrophin TRK receptor binding	MF
adi_v1.00308	battenin	K12389	Coding	Endo_2620		GO:0046934	31	22	0.0245917	phosphatidylinositol-4,5-bisphosphate 3-kinase activity	MF
adi_v1.00311	FAS-associated death domain protein	K02373	Coding	#N/A		GO:0045309	79	44	0.0266556	protein phosphorylated amino acid binding	MF
adi_v1.00315	regulatory subunit for Cdc7p protein kinase	K02309	Coding	#N/A		GO:0005506	654	258	0.0457129	iron ion binding	MF
adi_v1.00319	ectonucleotide pyrophosphatase/phosphodiesterase family member 6 [EC:3.1.4.-]	K08743	Coding	#N/A
adi_v1.00356	FAS-associated death domain protein	K02373	Coding	#N/A
adi_v1.00358	toll-like receptor 1	K05398	Coding	#N/A
adi_v1.00362	small subunit ribosomal protein S29e	K02980	Coding	#N/A
adi_v1.00371	F-type H+-transporting ATPase subunit b [EC:3.6.3.14]	K02127	Coding	#N/A
adi_v1.00372	pyrimidine-nucleoside phosphorylase [EC:2.4.2.2]	K00756	Coding	All_1804
adi_v1.00378	caspase 8 [EC:3.4.22.61]	K04398	Coding	#N/A
adi_v1.00379	aromatic amino acid hydroxylase [EC:1.14.16.-]	K03393	Coding	#N/A
adi_v1.00381	UDP-glucose:(heptosyl)LPS alpha-1,3-glucosyltransferase [EC:2.4.1.-]	K02844	Coding	#N/A
adi_v1.00382	Eph receptor A1 [EC:2.7.10.1]	K05102	Coding	#N/A
adi_v1.00390	collagen, type XVII, alpha	K07603	Coding	#N/A
adi_v1.00392	a disintegrin and metalloproteinase with thrombospondin motifs 9 [EC:3.4.24.-]	K08624	Coding	Endo_1741
adi_v1.00393	E3 ubiquitin-protein ligase mind-bomb [EC:6.3.2.19]	K10645	Coding	#N/A
adi_v1.00411	FAS-associated death domain protein	K02373	Coding	#N/A
adi_v1.00414	NACHT, LRR and PYD domains-containing protein 3	K12800	Coding	#N/A
adi_v1.00415	catenin alpha	K05691	Coding	Endo_851
adi_v1.00424	kinesin family member C2/C3	K10406	Coding	#N/A
adi_v1.00427	26S proteasome non-ATPase regulatory subunit 10	K06694	Coding	#N/A
adi_v1.00428	La-related protein 7	K15191	Coding	#N/A
adi_v1.00429	NACHT, LRR and PYD domains-containing protein 3	K12800	Coding	#N/A
adi_v1.00430	activin receptor type-2A [EC:2.7.11.30]	K04670	Coding	#N/A
adi_v1.00431	deoxyribonuclease-1-like protein [EC:3.1.21.-]	K11995	Coding	All_1658
adi_v1.00432	SHC- transforming protein 1	K06279	Coding	#N/A
adi_v1.00434	collagen, type I/II/III/V/XI/XXIV/XXVII, alpha	K06236	Coding	#N/A
adi_v1.00448	osomolarity two-component system, sensor histidine kinase SLN1 [EC:2.7.13.3]	K11231	Coding	#N/A
adi_v1.00449	alpha-1,6-mannosyltransferase [EC:2.4.1.-]	K14335	Coding	#N/A
adi_v1.00459	kinesin family member 1/13/14	K10392	Coding	Nanos_1105
adi_v1.00461	hairy and enhancer of split related with YRPW motif	K09091	Coding	#N/A
adi_v1.00463	AsmA protein	K07289	Coding	#N/A
adi_v1.00464	arachidonate 5-lipoxygenase [EC:1.13.11.34]	K00461	Coding	All_1429
adi_v1.00465	spectrin alpha	K06114	Coding	Nanos_257
adi_v1.00466	prolyl 4-hydroxylase [EC:1.14.11.2]	K00472	Coding	Endo_795
adi_v1.00475	discoidin domain receptor family member 1 [EC:2.7.10.1]	K05124	Coding	#N/A
adi_v1.00476	discoidin domain receptor family member 1 [EC:2.7.10.1]	K05124	Coding	#N/A
adi_v1.00479	protein SPT2	K15193	Coding	Endo_271
adi_v1.00480	aryl sulfotransferase [EC:2.8.2.1]	K01014	Coding	#N/A
adi_v1.00481	FAS-associated death domain protein	K02373	Coding	#N/A
adi_v1.00487	Down syndrome cell adhesion molecule-like protein 1	K06768	Coding	#N/A
adi_v1.00491	thiamine-monophosphate kinase [EC:2.7.4.16]	K00946	Coding	#N/A
adi_v1.00494	ATP-binding cassette, subfamily A (ABC1), member 1	K05641	Coding	#N/A
adi_v1.00495	ATP-binding cassette, subfamily A (ABC1), member 3	K05643	Coding	#N/A
adi_v1.00519	type I keratin, acidic	K07604	Coding	#N/A
adi_v1.00522	dynein heavy chain, axonemal	K10408	Coding	#N/A
adi_v1.00526	plexin A	K06820	Coding	#N/A
adi_v1.00530	catalase [EC:1.11.1.6]	K03781	Coding	#N/A
adi_v1.00531	transient receptor potential cation channel subfamily C member 4	K04967	Coding	#N/A
adi_v1.00539	cation:H+ antiporter	K07301	Coding	#N/A
adi_v1.00542	ABC-2 type transport system permease protein	K01992	Coding	#N/A
adi_v1.00547	Nif-specific regulatory protein	K02584	Coding	Endo_Nanos_220
adi_v1.00553	NF-kappa-B inhibitor-like protein 2	K09257	Coding	#N/A
adi_v1.00555	ubiquitin related modifier 1	K12161	Coding	#N/A
adi_v1.00556	large subunit ribosomal protein L35e	K02918	Coding	#N/A
adi_v1.00569	troponin I, slow skeletal muscle	K10371	Coding	#N/A
adi_v1.00570	diaphanous 2	K05741	Coding	#N/A
adi_v1.00571	diaphanous 1	K05740	Coding	#N/A
adi_v1.00572	G protein-coupled receptor 17	K08404	Coding	Endo_Nanos_287
adi_v1.00574	paired box protein 3/7	K09381	Coding	#N/A
adi_v1.00575	paired box protein 3/7	K09381	Coding	#N/A
adi_v1.00577	E3 ubiquitin-protein ligase HERC1 [EC:6.3.2.19]	K10594	Coding	All_2025
adi_v1.00578	isocitrate dehydrogenase [EC:1.1.1.42]	K00031	Coding	#N/A
adi_v1.00579	tenascin	K06252	Coding	#N/A
adi_v1.00582	cyclin-dependent kinase-like [EC:2.7.11.22]	K08824	Coding	#N/A
adi_v1.00584	ATP-binding cassette, subfamily B (MDR/TAP), member 1	K05658	Coding	#N/A
adi_v1.00589	mannosyl-oligosaccharide glucosidase [EC:3.2.1.106]	K01228	Coding	#N/A
adi_v1.00602	homeobox protein OTX	K09326	Coding	#N/A
adi_v1.00604	homeobox protein OTX	K09326	Coding	#N/A
adi_v1.00612	triple functional domain protein [EC:2.7.11.1]	K08810	Coding	Endo_1288
adi_v1.00613	DNA-directed RNA polymerase II subunit RPB1 [EC:2.7.7.6]	K03006	Coding	#N/A
adi_v1.00614	ubiquinol-cytochrome c reductase subunit 6	K00416	Coding	#N/A
adi_v1.00625	elongator complex protein 1	K11373	Coding	#N/A
adi_v1.00626	Notch	K02599	Coding	#N/A
adi_v1.00630	benzodiazapine receptor	K05770	Coding	#N/A
adi_v1.00638	peptide chain release factor 1	K02835	Coding	Nanos_1989
adi_v1.00642	dedicator of cytokinesis protein 3	K05727	Coding	#N/A
adi_v1.00645	regulatory protein SWI4	K06649	Coding	#N/A
adi_v1.00647	thiamine-phosphate pyrophosphorylase [EC:2.5.1.3]	K00788	Coding	#N/A
adi_v1.00653	chondroitin 4-sulfotransferase 11 [EC:2.8.2.5]	K01017	Coding	#N/A
adi_v1.00657	solute carrier family 25 (peroxisomal adenine nucleotide transporter), member 17	K13354	Coding	Endo_Nanos_1149
adi_v1.00659	structural maintenance of chromosome 4	K06675	Coding	#N/A
adi_v1.00661	phenylalanyl-tRNA synthetase beta chain [EC:6.1.1.20]	K01890	Coding	#N/A
adi_v1.00662	phenylalanyl-tRNA synthetase beta chain [EC:6.1.1.20]	K01890	Coding	#N/A
adi_v1.00670	neural cell adhesion molecule	K06491	Coding	#N/A
adi_v1.00671	26S proteasome regulatory subunit T3	K03063	Coding	#N/A
adi_v1.00674	tachykinin-like receptor	K04225	Coding	#N/A
adi_v1.00675	myosin heavy chain	K10352	Coding	#N/A
adi_v1.00678	transcription factor SOX1/3/14/21 (SOX group B)	K09267	Coding	#N/A
adi_v1.00684	alpha-1,3(6)-mannosylglycoprotein beta-1,6-N-acetyl-glucosaminyltransferase [EC:2.4.1.155]	K00744	Coding	#N/A
adi_v1.00688	transient receptor potential cation channel subfamily A member 1	K04984	Coding	#N/A
adi_v1.00689	thyroid hormone receptor-associated protein 3	K13112	Coding	#N/A
adi_v1.00690	transient receptor potential cation channel subfamily A member 1	K04984	Coding	Endo_1605
adi_v1.00692	monovalent cation:H+ antiporter, CPA1 family	K03316	Coding	#N/A
adi_v1.00693	U3 small nucleolar RNA-associated protein 12	K14556	Coding	#N/A
adi_v1.00696	Eph receptor B1 [EC:2.7.10.1]	K05110	Coding	#N/A
adi_v1.00697	pyrroline-5-carboxylate reductase [EC:1.5.1.2]	K00286	Coding	#N/A
adi_v1.00701	nicotinamide phosphoribosyltransferase [EC:2.4.2.12]	K03462	Coding	#N/A
adi_v1.00702	FK506-binding protein 2 [EC:5.2.1.8]	K09569	Coding	#N/A
adi_v1.00705	RNA-binding protein 5/10	K13094	Coding	Endo_Nanos_738
adi_v1.00707	cell division cycle 14 [EC:3.1.3.48]	K06639	Coding	#N/A
adi_v1.00709	glutaredoxin 3	K03676	Coding	#N/A
adi_v1.00710	thiamine pyrophosphokinase [EC:2.7.6.2]	K00949	Coding	Endo_Nanos_706
adi_v1.00712	nerve growth factor receptor (TNFR superfamily member 16)	K02583	Coding	#N/A
adi_v1.00713	nerve growth factor receptor (TNFR superfamily member 16)	K02583	Coding	#N/A
adi_v1.00715	nerve growth factor receptor (TNFR superfamily member 16)	K02583	Coding	#N/A
adi_v1.00719	protein kinase [EC:2.7.1.37]	K00870	Coding	#N/A
adi_v1.00721	THO complex subunit 2	K12879	Coding	Nanos_565
adi_v1.00723	inositol-phosphate phosphatase / L-galactose 1-phosphate phosphatase [EC:3.1.3.25 3.1.3.-]	K10047	Coding	#N/A
adi_v1.00725	kinesin family member 15	K10400	Coding	#N/A
adi_v1.00727	ubiquinone/menaquinone biosynthesis methyltransferase [EC:2.1.1.163 2.1.1.201]	K03183	Coding	#N/A
adi_v1.00739	guanine nucleotide-binding protein G(I)/G(S)/G(O) subunit gamma-11	K04546	Coding	#N/A
adi_v1.00745	polypeptide N-acetylglucosaminyltransferase [EC:2.4.1.-]	K09667	Coding	#N/A
adi_v1.00748	SecD/SecF fusion protein	K12257	Coding	#N/A
adi_v1.00749	peptidylglycine monooxygenase [EC:1.14.17.3]	K00504	Coding	Endo_Nanos_368
adi_v1.00752	PH-interacting protein	K11797	Coding	#N/A
adi_v1.00754	ditrans,polycis-polyprenyl diphosphate synthase [EC:2.5.1.87]	K11778	Coding	#N/A
adi_v1.00756	dual adapter for phosphotyrosine and 3-phosphotyrosine and 3-phosphoinositide	K12229	Coding	#N/A
adi_v1.00757	arachidonate 5-lipoxygenase [EC:1.13.11.34]	K00461	Coding	All_1440
adi_v1.00764	glutathione S-transferase kappa 1 [EC:2.5.1.18]	K13299	Coding	#N/A
adi_v1.00765	NTE family protein	K07001	Coding	#N/A
adi_v1.00768	glycine C-acetyltransferase [EC:2.3.1.29]	K00639	Coding	#N/A
adi_v1.00778	Arf-GAP with coiled-coil, ANK repeat and PH domain-containing protein	K12489	Coding	All_2878
adi_v1.00782	cadherin 22	K06812	Coding	#N/A
adi_v1.00789	PAX-interacting protein 1	K14972	Coding	#N/A
adi_v1.00794	2-C-methyl-D-erythritol 4-phosphate cytidylyltransferase [EC:2.7.7.60]	K00991	Coding	Nanos_1904
adi_v1.00795	polypeptide N-acetylgalactosaminyltransferase [EC:2.4.1.41]	K00710	Coding	Nanos_3058
adi_v1.00797	MFS transporter, FLVCR family, MFS-domain-containing protein 7	K12306	Coding	#N/A
adi_v1.00802	EphA7 [EC:2.7.10.1]	K05108	Coding	Endo_1715
adi_v1.00808	cereblon	K11793	Coding	#N/A
adi_v1.00823	CD151 antigen	K06537	Coding	Endo_22
adi_v1.00824	TNF receptor-associated factor 6	K03175	Coding	#N/A
adi_v1.00834	latrophilin 2	K04593	Coding	#N/A
adi_v1.00835	Ras-specific guanine nucleotide-releasing factor 1	K04349	Coding	#N/A
adi_v1.00840	S-adenosylhomocysteine/5'-methylthioadenosine nucleosidase [EC:3.2.2.9]	K01243	Coding	#N/A
adi_v1.00841	potassium channel subfamily K, other eukaryote	K05389	Coding	#N/A
adi_v1.00844	solute carrier family 8 (sodium/calcium exchanger)	K05849	Coding	Endo_Ecto_117
adi_v1.00848	NA	K06890	Coding	#N/A
adi_v1.00855	low affinity immunoglobulin gamma Fc region receptor II-b	K12560	Coding	#N/A
adi_v1.00862	endothelin-converting enzyme [EC:3.4.24.71]	K01415	Coding	#N/A
adi_v1.00868	chromobox protein 6	K11453	Coding	#N/A
adi_v1.00874	alcohol dehydrogenase (cytochrome c) [EC:1.1.2.8]	K00114	Coding	#N/A
adi_v1.00876	hepatocyte growth factor-regulated tyrosine kinase substrate	K12182	Coding	All_509
adi_v1.00877	ubiquitin carboxyl-terminal hydrolase 22/27/51 [EC:3.1.2.15]	K11366	Coding	#N/A
adi_v1.00879	myosin III [EC:2.7.11.1]	K08834	Coding	#N/A
adi_v1.00880	regulatory associated protein of mTOR	K07204	Coding	Endo_Ecto_953
adi_v1.00881	collagen, type VI, alpha	K06238	Coding	Nanos_2323
adi_v1.00888	homeobox protein aristaless-related	K09452	Coding	#N/A
adi_v1.00898	potassium voltage-gated channel Eag-related subfamily H member 7	K04910	Coding	Nanos_3563
adi_v1.00900	collagen type IV alpha-3-binding protein	K08283	Coding	#N/A
adi_v1.00902	eukaryotic translation initiation factor 2C	K11593	Coding	Ecto_88
adi_v1.00922	dual adapter for phosphotyrosine and 3-phosphotyrosine and 3-phosphoinositide	K12229	Coding	#N/A
adi_v1.00924	kinesin family member 15	K10400	Coding	#N/A
adi_v1.00927	Beta-catenin-interacting protein 1 (Inhibitor of beta-catenin and Tcf-4)	K04493	Coding	All_1530
adi_v1.00929	NA	K07157	Coding	All_2138
adi_v1.00940	D-alanine transfer protein	K03740	Coding	#N/A
adi_v1.00945	calcium/calmodulin-dependent protein kinase I [EC:2.7.11.17]	K08794	Coding	#N/A
adi_v1.00946	F-box and WD-40 domain protein MET30	K10259	Coding	#N/A
adi_v1.00947	dynein heavy chain, axonemal	K10408	Coding	#N/A
adi_v1.00957	regulator of G-protein signalling 3	K07524	Coding	All_1997
adi_v1.00959	peroxin-10	K13346	Coding	#N/A
adi_v1.00963	ATP-dependent DNA helicase RecQ [EC:3.6.4.12]	K03654	Coding	#N/A
adi_v1.00966	adrenergic receptor alpha-2C	K04140	Coding	#N/A
adi_v1.00967	Eph receptor A4 [EC:2.7.10.1]	K05105	Coding	Endo_1037
adi_v1.00969	V-type H+-transporting ATPase subunit F [EC:3.6.3.14]	K02151	Coding	#N/A
adi_v1.00973	diacylglycerol kinase (ATP dependent) [EC:2.7.1.107]	K00901	Coding	#N/A
adi_v1.00978	glucose repression mediator protein	K06665	Coding	Nanos_1950
adi_v1.00979	alpha-N-acetylglucosaminidase [EC:3.2.1.50]	K01205	Coding	#N/A
adi_v1.00980	retinoblastoma-like protein 1	K04681	Coding	Endo_Nanos_1247
adi_v1.00983	E3 ubiquitin-protein ligase RNF31 [EC:6.3.2.19]	K11974	Coding	#N/A
adi_v1.00993	glycosylphosphatidylinositol phospholipase D [EC:3.1.4.50]	K01127	Coding	#N/A
adi_v1.00994	ATP-binding cassette, subfamily G (WHITE), member 4	K05680	Coding	#N/A
adi_v1.01000	pre-mRNA-splicing factor ISY1	K12870	Coding	#N/A
adi_v1.01001	5-aminolevulinate synthase [EC:2.3.1.37]	K00643	Coding	#N/A
adi_v1.01005	YidC/Oxa1 family membrane protein insertase	K03217	Coding	Nanos_3462
adi_v1.01006	cytochrome b-561 domain containing protein 2	K08371	Coding	#N/A
adi_v1.01018	structural maintenance of chromosome 1	K06636	Coding	Nanos_653
adi_v1.01022	tocopherol O-methyltransferase [EC:2.1.1.95]	K05928	Coding	Ecto_657
adi_v1.01025	bone morphogenetic protein 2/4	K04662	Coding	#N/A
adi_v1.01026	F-box and WD-40 domain protein CDC4	K03361	Coding	#N/A
adi_v1.01031	chromosome segregation protein	K03529	Coding	#N/A
adi_v1.01033	mediator of RNA polymerase II transcription subunit 16	K15159	Coding	Endo_Nanos_964
adi_v1.01034	pyruvate dehydrogenase E2 component (dihydrolipoamide acetyltransferase) [EC:2.3.1.12]	K00627	Coding	#N/A
adi_v1.01035	eukaryotic translation initiation factor 2-alpha kinase 3 [EC:2.7.11.1]	K08860	Coding	#N/A
adi_v1.01036	ATP-dependent RNA helicase RhlB [EC:3.6.4.13]	K03732	Coding	#N/A
adi_v1.01037	tartrate-resistant acid phosphatase type 5 [EC:3.1.3.2]	K14379	Coding	All_1854
adi_v1.01038	cleavage and polyadenylation specificity factor subunit 4	K14404	Coding	#N/A
adi_v1.01039	Rab family, other	K07976	Coding	#N/A
adi_v1.01042	peroxin-1	K13338	Coding	#N/A
adi_v1.01045	beta-aspartyl-peptidase (threonine type) [EC:3.4.19.5]	K13051	Coding	Endo_712
adi_v1.01046	Niemann-Pick C2 protein	K13443	Coding	Ecto_973
adi_v1.01049	pulmonary surfactant-associated protein A	K10067	Coding	#N/A
adi_v1.01054	proto-oncogene tyrosine-protein kinase Met [EC:2.7.10.1]	K05099	Coding	#N/A
adi_v1.01055	kelch-like protein 17 (actinfilin)	K10454	Coding	#N/A
adi_v1.01056	protein phosphatase 1 regulatory subunit 12A	K06270	Coding	#N/A
adi_v1.01058	protein phosphatase 1 regulatory subunit 12A	K06270	Coding	#N/A
adi_v1.01059	complement component 6	K03995	Coding	#N/A
adi_v1.01061	calcium/calmodulin-dependent protein kinase (CaM kinase) II [EC:2.7.11.17]	K04515	Coding	#N/A
adi_v1.01062	gamma-glutamyltranspeptidase [EC:2.3.2.2]	K00681	Coding	#N/A
adi_v1.01064	LIM homeobox protein 2/9	K09373	Coding	#N/A
adi_v1.01066	neutral amino acid transport system ATP-binding protein	K11957	Coding	Nanos_4397
adi_v1.01074	nucleoprotein TPR	K09291	Coding	#N/A
adi_v1.01076	ethanolamine kinase [EC:2.7.1.82]	K00894	Coding	#N/A
adi_v1.01085	15-hydroxyprostaglandin dehydrogenase (NAD) [EC:1.1.1.141]	K00069	Coding	#N/A
adi_v1.01086	phosphorylase kinase alpha/beta subunit	K07190	Coding	#N/A
adi_v1.01087	propionyl-CoA carboxylase alpha chain [EC:6.4.1.3]	K01965	Coding	#N/A
adi_v1.01093	ets translocation variant 1	K09431	Coding	#N/A
adi_v1.01094	3-hydroxyisobutyrate dehydrogenase [EC:1.1.1.31]	K00020	Coding	#N/A
adi_v1.01096	solute carrier family 6 (neurotransmitter transporter, GABA) member 1	K05034	Coding	#N/A
adi_v1.01102	calmodulin	K02183	Coding	All_223
adi_v1.01106	signal transducing adaptor molecule	K04705	Coding	#N/A
adi_v1.01110	deleted in malignant brain tumors 1 protein	K13912	Coding	#N/A
adi_v1.01111	programmed cell death 6-interacting protein	K12200	Coding	All_645
adi_v1.01113	trypsin [EC:3.4.21.4]	K01312	Coding	#N/A
adi_v1.01115	pyridoxamine 5'-phosphate oxidase [EC:1.4.3.5]	K00275	Coding	#N/A
adi_v1.01117	Ras homolog gene family, member T2	K07871	Coding	#N/A
adi_v1.01123	integrator complex subunit 11 [EC:3.1.27.-]	K13148	Coding	Nanos_1461
adi_v1.01127	Arf-GAP with SH3 domain, ANK repeat and PH domain-containing protein	K12488	Coding	#N/A
adi_v1.01136	elongation of very long chain fatty acids protein 4 [EC:2.3.1.199]	K10249	Coding	All_109
adi_v1.01137	elongation of very long chain fatty acids protein 4 [EC:2.3.1.199]	K10249	Coding	#N/A
adi_v1.01138	gamma-aminobutyric acid receptor subunit theta	K05192	Coding	#N/A
adi_v1.01144	D-amino-acid oxidase [EC:1.4.3.3]	K00273	Coding	#N/A
adi_v1.01155	serine/threonine kinase 16 [EC:2.7.11.1]	K08856	Coding	Nanos_4802
adi_v1.01159	UDP-glucose:(heptosyl)LPS alpha-1,3-glucosyltransferase [EC:2.4.1.-]	K02844	Coding	#N/A
adi_v1.01161	nicotinic acetylcholine receptor, invertebrate	K05312	Coding	Endo_894
adi_v1.01165	nicotinic acetylcholine receptor, invertebrate	K05312	Coding	#N/A
adi_v1.01173	alpha-1,6-mannosyltransferase [EC:2.4.1.-]	K14335	Coding	#N/A
adi_v1.01177	2'-5'-oligoadenylate synthetase	K14216	Coding	#N/A
adi_v1.01186	phosphatidylinositol 4-kinase type 2 [EC:2.7.1.67]	K13711	Coding	Endo_Nanos_2254
adi_v1.01189	Ras homolog gene family, member U	K07865	Coding	#N/A
adi_v1.01193	acrosin [EC:3.4.21.10]	K01317	Coding	Endo_1795
adi_v1.01194	dihydropteridine reductase [EC:1.5.1.34]	K00357	Coding	All_738
adi_v1.01195	G protein-coupled receptor 125	K08462	Coding	#N/A
adi_v1.01201	ATP-binding cassette, subfamily C (CFTR/MRP), member 4	K05673	Coding	#N/A
adi_v1.01214	mediator of RNA polymerase II transcription subunit 2	K15154	Coding	#N/A
adi_v1.01216	potassium voltage-gated channel Shaw-related subfamily C, invertebrate	K05320	Coding	#N/A
adi_v1.01221	F-type H+-transporting ATPase subunit alpha [EC:3.6.3.14]	K02132	Coding	All_41
adi_v1.01231	heat shock 70kDa protein 1/8	K03283	Coding	#N/A
adi_v1.01232	hyaluronoglucosaminidase [EC:3.2.1.35]	K01197	Coding	All_1180
adi_v1.01235	MFS transporter, MCP family, solute carrier family 16 (monocarboxylic acid transporters), member 10	K08187	Coding	#N/A
adi_v1.01241	large subunit ribosomal protein L30e	K02908	Coding	#N/A
adi_v1.01242	DnaJ homolog subfamily C member 5	K09525	Coding	Ecto_1650
adi_v1.01248	phycocyanobilin lyase beta subunit	K02289	Coding	Endo_Nanos_2240
adi_v1.01249	calcium-binding protein CML	K13448	Coding	#N/A
adi_v1.01264	F-type H+-transporting ATPase subunit 6 [EC:3.6.3.14]	K02131	Coding	#N/A
adi_v1.01276	chromosome segregation protein	K03529	Coding	#N/A
adi_v1.01278	exonuclease SbcC	K03546	Coding	#N/A
adi_v1.01286	potassium voltage-gated channel Shal-related subfamily D, invertebrate	K05321	Coding	#N/A
adi_v1.01290	leucine-rich repeats and death domain-containing protein	K10130	Coding	#N/A
adi_v1.01291	cyclin-dependent kinase 5 activator 1	K11716	Coding	Endo_Nanos_1595
adi_v1.01294	kelch-like protein 18	K10455	Coding	#N/A
adi_v1.01295	muscarinic acetylcholine receptor M3	K04131	Coding	#N/A
adi_v1.01298	UDP-glucuronate decarboxylase [EC:4.1.1.35]	K08678	Coding	#N/A
adi_v1.01299	apoptotic protease-activating factor	K02084	Coding	#N/A
adi_v1.01300	chromosome transmission fidelity protein 1 [EC:3.6.4.13]	K11273	Coding	Ecto_1702
adi_v1.01301	regulator of telomere elongation helicase 1 [EC:3.6.4.12]	K11136	Coding	#N/A
adi_v1.01302	competence protein ComGG	K02249	Coding	All_1322
adi_v1.01304	N-hydroxyarylamine O-acetyltransferase [EC:2.3.1.118]	K00675	Coding	#N/A
adi_v1.01307	inositol polyphosphate-4-phosphatase [EC:3.1.3.66]	K01109	Coding	#N/A
adi_v1.01308	Ran GTPase-activating protein 1	K14319	Coding	#N/A
adi_v1.01310	carbohydrate-specific outer membrane porin	K10124	Coding	#N/A
adi_v1.01315	casein kinase II subunit alpha [EC:2.7.11.1]	K03097	Coding	#N/A
adi_v1.01318	26S proteasome regulatory subunit N2	K03032	Coding	Nanos_327
adi_v1.01324	BTB/POZ domain-containing protein 1/2	K10477	Coding	Endo_Nanos_383
adi_v1.01326	CASP2 and RIPK1 domain containing adaptor with death domain	K02832	Coding	#N/A
adi_v1.01329	phospholipid-translocating ATPase [EC:3.6.3.1]	K01530	Coding	#N/A
adi_v1.01330	phospholipid-translocating ATPase [EC:3.6.3.1]	K01530	Coding	Endo_429
adi_v1.01331	exonuclease SbcC	K03546	Coding	#N/A
adi_v1.01335	D-cysteine desulfhydrase [EC:4.4.1.15]	K05396	Coding	#N/A
adi_v1.01343	AMSH-like protease [EC:3.1.2.15]	K11867	Coding	#N/A
adi_v1.01344	phosphatidylglycerol:prolipoprotein diacylglycerol transferase [EC:2.-.-.-]	K13292	Coding	#N/A
adi_v1.01345	regulator of G-protein signalling 3	K07524	Coding	Ecto_1362
adi_v1.01346	hemolysin A	K11005	Coding	#N/A
adi_v1.01347	plasmin and fibronectin-binding protein A	K13925	Coding	#N/A
adi_v1.01350	exodeoxyribonuclease (lambda-induced) [EC:3.1.11.3]	K01143	Coding	#N/A
adi_v1.01360	small subunit ribosomal protein S8e	K02995	Coding	#N/A
adi_v1.01361	G1/S-specific cyclin CLN2	K06650	Coding	#N/A
adi_v1.01369	oligosaccharyltransferase complex subunit delta (ribophorin II)	K12667	Coding	Endo_Nanos_7
adi_v1.01371	apoptotic protease-activating factor	K02084	Coding	#N/A
adi_v1.01375	ubiquitin-like 1-activating enzyme E1 A [EC:6.3.2.19]	K10684	Coding	#N/A
adi_v1.01378	nucleoside-diphosphate kinase [EC:2.7.4.6]	K00940	Coding	#N/A
adi_v1.01380	lysophospholipase II [EC:3.1.1.5]	K06130	Coding	Endo_Nanos_380
adi_v1.01393	K+-transporting ATPase ATPase F chain	K01545	Coding	#N/A
adi_v1.01395	sialophorin	K06477	Coding	Endo_404
adi_v1.01397	dehydrogenase/reductase SDR family member 7 [EC:1.1.-.-]	K11165	Coding	Nanos_2435
adi_v1.01403	epidermal growth factor receptor substrate 15	K12472	Coding	#N/A
adi_v1.01404	dihydropteroate synthase [EC:2.5.1.15]	K00796	Coding	#N/A
adi_v1.01405	fumarate reductase iron-sulfur subunit [EC:1.3.99.1]	K00245	Coding	#N/A
adi_v1.01406	cobalt-precorrin-7 (C15)-methyltransferase [EC:2.1.1.196]	K02191	Coding	#N/A
adi_v1.01407	argininosuccinate synthase [EC:6.3.4.5]	K01940	Coding	All_717
adi_v1.01408	complement component 4	K03989	Coding	#N/A
adi_v1.01409	brain-specific angiogenesis inhibitor 3	K04598	Coding	#N/A
adi_v1.01410	peroxiredoxin 6, 1-Cys peroxiredoxin [EC:1.11.1.7 1.11.1.15 3.1.1.-]	K11188	Coding	All_1117
adi_v1.01411	ral guanine nucleotide dissociation stimulator	K08732	Coding	#N/A
adi_v1.01414	neuropilin 2	K06819	Coding	#N/A
adi_v1.01418	metabotropic glutamate receptor 6/7/8	K04608	Coding	#N/A
adi_v1.01419	Xaa-Pro aminopeptidase 2 [EC:3.4.11.9]	K14208	Coding	#N/A
adi_v1.01421	glutathione synthase [EC:6.3.2.3]	K01920	Coding	#N/A
adi_v1.01423	Rho family, other	K07975	Coding	#N/A
adi_v1.01424	chromodomain-helicase-DNA-binding protein 7 [EC:3.6.4.12]	K14437	Coding	Nanos_422
adi_v1.01429	G protein-coupled receptor 144	K08466	Coding	#N/A
adi_v1.01431	KRAB domain-containing zinc finger protein	K09228	Coding	#N/A
adi_v1.01438	cysteine sulfinate desulfinase [EC:4.4.1.-]	K01766	Coding	#N/A
adi_v1.01439	cysteine desulfurase / selenocysteine lyase [EC:2.8.1.7 4.4.1.16]	K11717	Coding	#N/A
adi_v1.01443	cAMP-specific phosphodiesterase [EC:3.1.4.53]	K13293	Coding	#N/A
adi_v1.01446	Kip1 ubiquitination-promoting complex protein 2	K12174	Coding	#N/A
adi_v1.01447	cytochrome b-245, alpha polypeptide	K08009	Coding	Endo_562
adi_v1.01448	E3 ubiquitin-protein ligase XIAP	K04725	Coding	#N/A
adi_v1.01454	arylacetamide deacetylase [EC:3.1.1.3]	K13616	Coding	#N/A
adi_v1.01456	FYVE, RhoGEF and PH domain containing 3	K05722	Coding	#N/A
adi_v1.01459	rhomboid domain-containing protein 1 [EC:3.4.21.-]	K09651	Coding	#N/A
adi_v1.01462	U3 small nucleolar RNA-associated protein 13	K14555	Coding	Endo_Nanos_2558
adi_v1.01465	cyclic nucleotide gated channel, invertebrate	K05326	Coding	#N/A
adi_v1.01472	E3 ubiquitin-protein ligase NEDD4 [EC:6.3.2.19]	K10591	Coding	#N/A
adi_v1.01474	type IV pilus assembly protein PilO	K02664	Coding	#N/A
adi_v1.01477	WNT inhibitory factor 1	K01691	Coding	#N/A
adi_v1.01479	dickkopf	K02165	Coding	#N/A
adi_v1.01480	kinesin light chain	K10407	Coding	#N/A
adi_v1.01481	chromosome segregation protein	K03529	Coding	#N/A
adi_v1.01483	hypothetical protein	K09945	Coding	All_410
adi_v1.01486	transient receptor potential cation channel subfamily M member 7 [EC:2.7.11.1]	K04982	Coding	#N/A
adi_v1.01488	killer cell lectin-like receptor subfamily F member 1	K10075	Coding	#N/A
adi_v1.01489	deltex	K06058	Coding	All_566
adi_v1.01490	lysocardiolipin and lysophospholipid acyltransferase [EC:2.3.1.- 2.3.1.51]	K13513	Coding	Nanos_3150
adi_v1.01491	segment polarity protein dishevelled	K02353	Coding	Nanos_3648
adi_v1.01493	two pore calcium channel protein 2	K14077	Coding	#N/A
adi_v1.01494	proton-dependent oligopeptide transporter, POT family	K03305	Coding	#N/A
adi_v1.01500	peptidyl-prolyl cis-trans isomerase-like 2 [EC:5.2.1.8]	K10598	Coding	#N/A
adi_v1.01502	glycerophosphoryl diester phosphodiesterase [EC:3.1.4.46]	K01126	Coding	Ecto_1727
adi_v1.01504	p21-activated kinase 7 [EC:2.7.11.1]	K05736	Coding	#N/A
adi_v1.01508	phosphatidylinositol-4-phosphate 3-kinase [EC:2.7.1.154]	K00923	Coding	#N/A
adi_v1.01509	multicomponent Na+:H+ antiporter subunit C	K05567	Coding	#N/A
adi_v1.01512	NAD+ diphosphatase [EC:3.6.1.22]	K03426	Coding	#N/A
adi_v1.01513	focal adhesion kinase 1 [EC:2.7.10.2]	K05725	Coding	Endo_Ecto_175
adi_v1.01520	polyribonucleotide nucleotidyltransferase [EC:2.7.7.8]	K00962	Coding	#N/A
adi_v1.01521	triple functional domain protein [EC:2.7.11.1]	K08810	Coding	Nanos_427
adi_v1.01522	triple functional domain protein [EC:2.7.11.1]	K08810	Coding	#N/A
adi_v1.01530	F-box and leucine-rich repeat protein 2/20	K10268	Coding	#N/A
adi_v1.01532	NF-kappa-B inhibitor-like protein 2	K09257	Coding	#N/A
adi_v1.01539	trypsin [EC:3.4.21.4]	K01312	Coding	#N/A
adi_v1.01541	chromosome segregation protein	K03529	Coding	#N/A
adi_v1.01542	phosphatidylinositol-4-phosphate 3-kinase [EC:2.7.1.154]	K00923	Coding	#N/A
adi_v1.01545	kinesin family member 15	K10400	Coding	#N/A
adi_v1.01548	nicotinic acetylcholine receptor alpha-6	K04808	Coding	#N/A
adi_v1.01549	MFS transporter, MCP family, solute carrier family 16 (monocarboxylic acid transporters), member 10	K08187	Coding	#N/A
adi_v1.01552	MFS transporter, MCP family, solute carrier family 16 (monocarboxylic acid transporters), member 10	K08187	Coding	#N/A
adi_v1.01557	period circadian protein	K02633	Coding	#N/A
adi_v1.01561	anaphase-promoting complex subunit 6	K03353	Coding	Endo_3756
adi_v1.01562	deubiquitinating protein VCIP135 [EC:3.4.22.-]	K11861	Coding	#N/A
adi_v1.01563	forkhead box protein O3	K09408	Coding	#N/A
adi_v1.01565	cannabinoid receptor 2 (macrophage)	K04278	Coding	#N/A
adi_v1.01566	protein kinase, cGMP-dependent [EC:2.7.11.12]	K07376	Coding	#N/A
adi_v1.01567	kelch-like protein 24/35	K10461	Coding	#N/A
adi_v1.01568	trace amine associated receptor	K05051	Coding	#N/A
adi_v1.01569	prostaglandin-H2 D-isomerase [EC:5.3.99.2]	K01830	Coding	#N/A
adi_v1.01572	calcium-dependent protein kinase [EC:2.7.11.1]	K13412	Coding	#N/A
adi_v1.01573	DnaJ homolog subfamily B member 7	K09513	Coding	#N/A
adi_v1.01574	Ras-related protein Rab-8A	K07901	Coding	#N/A
adi_v1.01577	ADP-ribosylation factor 6	K07941	Coding	All_1999
adi_v1.01580	topoisomerase (DNA) II binding protein 1	K10728	Coding	#N/A
adi_v1.01581	DASH complex subunit DUO1	K11570	Coding	Nanos_7281
adi_v1.01584	heme oxygenase [EC:1.14.99.3]	K00510	Coding	#N/A
adi_v1.01596	UDP-glucose:(heptosyl)LPS alpha-1,3-glucosyltransferase [EC:2.4.1.-]	K02844	Coding	#N/A
adi_v1.01612	Prp8 binding protein	K12857	Coding	#N/A
adi_v1.01617	voltage-dependent calcium channel alpha-2/delta-1	K04858	Coding	#N/A
adi_v1.01629	rabenosyn-5	K12481	Coding	Nanos_2073
adi_v1.01630	drug/metabolite transporter, DME family	K03298	Coding	#N/A
adi_v1.01633	pre-mRNA cleavage complex 2 protein Pcf11	K14400	Coding	#N/A
adi_v1.01634	solute carrier family 15 (oligopeptide transporter), member 1	K14206	Coding	All_866
adi_v1.01635	long-chain acyl-CoA synthetase [EC:6.2.1.3]	K01897	Coding	#N/A
adi_v1.01637	circadian clock protein KaiC	K08482	Coding	#N/A
adi_v1.01640	tumor necrosis factor receptor superfamily member 26	K05161	Coding	#N/A
adi_v1.01641	mothers against decapentaplegic homolog 2/3	K04500	Coding	#N/A
adi_v1.01642	mothers against decapentaplegic homolog 6/7	K04677	Coding	#N/A
adi_v1.01647	MFS transporter, OPA family, solute carrier family 37 (glycerol-3-phosphate transporter), member 1/2	K13783	Coding	#N/A
adi_v1.01648	hyperpolarization activated cyclic nucleotide-gated potassium channel 4	K04957	Coding	Ecto_2048
adi_v1.01656	voltage-dependent calcium channel P/Q type alpha-1A	K04344	Coding	#N/A
adi_v1.01659	protein TIF31	K03255	Coding	#N/A
adi_v1.01660	LuxR family transcriptional regulator, maltose regulon positive regulatory protein	K03556	Coding	#N/A
adi_v1.01661	RING finger and CHY zinc finger domain-containing protein 1 [EC:6.3.2.19]	K10144	Coding	Nanos_2088
adi_v1.01666	ubiquitin carboxyl-terminal hydrolase 31 [EC:3.1.2.15]	K11852	Coding	#N/A
adi_v1.01667	collagen, type IV, alpha	K06237	Coding	Endo_Nanos_221
adi_v1.01670	Ca2+-transporting ATPase [EC:3.6.3.8]	K01537	Coding	#N/A
adi_v1.01673	V-type H+-transporting ATPase subunit AC39 [EC:3.6.3.14]	K02146	Coding	Endo_791
adi_v1.01678	protein phosphatase 2C [EC:3.1.3.16]	K14497	Coding	#N/A
adi_v1.01679	deoxyribodipyrimidine photo-lyase [EC:4.1.99.3]	K01669	Coding	#N/A
adi_v1.01680	leucine-rich repeats and death domain-containing protein	K10130	Coding	#N/A
adi_v1.01691	internalin A	K13730	Coding	#N/A
adi_v1.01694	F-box and leucine-rich repeat protein 10/11 [EC:1.14.11.27]	K10276	Coding	Endo_Nanos_1620
adi_v1.01696	chromosome segregation protein	K03529	Coding	#N/A
adi_v1.01697	dopamine receptor D1	K04144	Coding	#N/A
adi_v1.01705	serine/threonine-protein phosphatase 2A catalytic subunit [EC:3.1.3.16]	K04382	Coding	#N/A
adi_v1.01707	U-box domain-containing protein 5	K10600	Coding	#N/A
adi_v1.01708	mannan-binding lectin serine protease 1 [EC:3.4.21.-]	K03992	Coding	#N/A
adi_v1.01719	thyroid peroxidase [EC:1.11.1.8]	K00431	Coding	Endo_Ecto_496
adi_v1.01723	guanine nucleotide exchange factor VAV	K05730	Coding	#N/A
adi_v1.01724	guanine nucleotide exchange factor VAV	K05730	Coding	#N/A
adi_v1.01727	latent transforming growth factor beta binding protein	K08023	Coding	Nanos_2426
adi_v1.01740	TNF receptor-associated factor 6	K03175	Coding	#N/A
adi_v1.01742	chlorosome envelope protein A	K08945	Coding	#N/A
adi_v1.01743	tripartite motif-containing protein 2/3	K11997	Coding	#N/A
adi_v1.01753	potassium voltage-gated channel Shaker-related subfamily A member 3	K04876	Coding	#N/A
adi_v1.01757	kelch-like protein 24/35	K10461	Coding	#N/A
adi_v1.01761	N-acyl-phosphatidylethanolamine-hydrolyzing phospholipase D [EC:3.1.4.54]	K13985	Coding	Endo_29
adi_v1.01770	type IV pilus assembly protein PilF	K02656	Coding	All_646
adi_v1.01784	2'-5'-oligoadenylate synthetase	K14216	Coding	#N/A
adi_v1.01786	PUA domain protein	K07575	Coding	#N/A
adi_v1.01795	ketohexokinase [EC:2.7.1.3]	K00846	Coding	Nanos_6958
adi_v1.01797	DNA-directed RNA polymerase III subunit RPC5	K14721	Coding	All_5065
adi_v1.01799	26 proteasome complex subunit DSS1	K10881	Coding	#N/A
adi_v1.01800	homeobox protein GBX	K09321	Coding	#N/A
adi_v1.01803	GATA-binding protein 1/2/3	K09182	Coding	Nanos_1569
adi_v1.01808	pantetheine hydrolase [EC:3.5.1.92]	K08069	Coding	#N/A
adi_v1.01809	DNA damage-binding protein 1	K10610	Coding	All_612
adi_v1.01810	lysosomal acid lipase/cholesteryl ester hydrolase [EC:3.1.1.13]	K01052	Coding	Ecto_652
adi_v1.01812	myb-related protein	K09421	Coding	All_1082
adi_v1.01814	adenosine kinase [EC:2.7.1.20]	K00856	Coding	Nanos_880
adi_v1.01819	AmpE protein	K03807	Coding	#N/A
adi_v1.01823	small subunit ribosomal protein S23e	K02973	Coding	All_51
adi_v1.01826	exocyst complex component 4	K06111	Coding	Endo_Nanos_617
adi_v1.01827	peroxisome proliferative activated receptor, gamma, coactivator 1, alpha	K07202	Coding	#N/A
adi_v1.01828	peptide chain release factor 1	K02835	Coding	#N/A
adi_v1.01830	N-acylethanolamine-hydrolyzing acid amidase [EC:3.5.1.-]	K13720	Coding	#N/A
adi_v1.01831	melanocortin 2 receptor	K04200	Coding	#N/A
adi_v1.01839	lactoylglutathione lyase [EC:4.4.1.5]	K01759	Coding	Nanos_1761
adi_v1.01844	DNA excision repair protein ERCC-8	K10570	Coding	#N/A
adi_v1.01845	DnaJ homolog subfamily C member 7	K09527	Coding	#N/A
adi_v1.01848	estrogen-related receptor beta like 1	K04638	Coding	Nanos_Ecto_521
adi_v1.01854	programmed cell death 6-interacting protein	K12200	Coding	All_682
adi_v1.01863	aminopeptidase N [EC:3.4.11.2]	K11140	Coding	Endo_330
adi_v1.01864	solute carrier family 39 (zinc transporter), member 4	K14710	Coding	#N/A
adi_v1.01871	NA	K07052	Coding	#N/A
adi_v1.01872	epiregulin	K09784	Coding	#N/A
adi_v1.01873	putative membrane protein	K08979	Coding	#N/A
adi_v1.01874	pre-rRNA-processing protein TSR1	K14799	Coding	#N/A
adi_v1.01877	protein phosphatase 1B [EC:3.1.3.16]	K04461	Coding	#N/A
adi_v1.01881	potassium channel subfamily K, invertebrate	K05323	Coding	Nanos_1072
adi_v1.01884	phospholipid-translocating ATPase [EC:3.6.3.1]	K01530	Coding	Endo_Nanos_1331
adi_v1.01888	ribonuclease III [EC:3.1.26.3]	K03685	Coding	#N/A
adi_v1.01893	ubiquitin carboxyl-terminal hydrolase 47 [EC:3.1.2.15]	K11857	Coding	#N/A
adi_v1.01894	ribosome biogenesis protein MAK21	K14832	Coding	Nanos_2059
adi_v1.01895	inositol-pentakisphosphate 2-kinase [EC:2.7.1.158]	K10572	Coding	#N/A
adi_v1.01897	small subunit ribosomal protein S5	K02988	Coding	#N/A
adi_v1.01899	protein-S-isoprenylcysteine O-methyltransferase [EC:2.1.1.100]	K00587	Coding	#N/A
adi_v1.01905	acid ceramidase [EC:3.5.1.23]	K12348	Coding	#N/A
adi_v1.01906	monoamine oxidase [EC:1.4.3.4]	K00274	Coding	#N/A
adi_v1.01907	copper chaperone	K07213	Coding	#N/A
adi_v1.01915	CD63 antigen	K06497	Coding	#N/A
adi_v1.01920	speckle-type POZ protein	K10523	Coding	Nanos_2027
adi_v1.01921	monoamine oxidase [EC:1.4.3.4]	K00274	Coding	#N/A
adi_v1.01931	discs large protein 2/3	K12075	Coding	#N/A
adi_v1.01934	dihydroceramidase [EC:3.5.1.-]	K04711	Coding	Endo_4790
adi_v1.01937	hypothetical protein	K09948	Coding	All_1724
adi_v1.01940	lysosomal-associated membrane protein 1/2	K06528	Coding	#N/A
adi_v1.01941	protein Tob/BTG	K14443	Coding	Endo_144
adi_v1.01942	ufm1-conjugating enzyme 1	K12165	Coding	All_2505
adi_v1.01944	RING finger protein 113A	K13127	Coding	#N/A
adi_v1.01945	melanocortin 5 receptor	K04203	Coding	#N/A
adi_v1.01948	mitotic spindle assembly checkpoint protein MAD1	K06679	Coding	#N/A
adi_v1.01953	noggin	K04658	Coding	#N/A
adi_v1.01956	general secretion pathway protein D	K02453	Coding	All_1280
adi_v1.01963	atrial natriuretic peptide receptor A [EC:4.6.1.2]	K12323	Coding	#N/A
adi_v1.01966	pre-mRNA-splicing factor SYF2	K12868	Coding	#N/A
adi_v1.01968	heparan sulfate proteoglycan 2 (perlecan)	K06255	Coding	#N/A
adi_v1.01972	cannabinoid receptor 2 (macrophage)	K04278	Coding	Ecto_2333
adi_v1.01976	structural maintenance of chromosome 4	K06675	Coding	#N/A
adi_v1.01977	solute carrier family 25 (mitochondrial adenine nucleotide translocator), member 4/5/6/31	K05863	Coding	#N/A
adi_v1.01978	Notch	K02599	Coding	#N/A
adi_v1.01981	GA-binding protein transcription factor, beta	K09454	Coding	Endo_Nanos_702
adi_v1.01986	NTE family protein	K07001	Coding	#N/A
adi_v1.01987	NTE family protein	K07001	Coding	#N/A
adi_v1.01988	protein phosphatase [EC:3.1.3.16]	K01090	Coding	#N/A
adi_v1.01989	V-type H+-transporting ATPase subunit A [EC:3.6.3.14]	K02145	Coding	All_757
adi_v1.01990	NA	K10113	Coding	All_473
adi_v1.01997	NIMA (never in mitosis gene a)-related kinase [EC:2.7.11.1]	K08857	Coding	#N/A
adi_v1.01999	protein glucosyltransferase [EC:2.4.1.-]	K13667	Coding	Endo_Nanos_478
adi_v1.02001	collagen, type VI, alpha	K06238	Coding	#N/A
adi_v1.02011	large subunit ribosomal protein L11e	K02868	Coding	All_107
adi_v1.02012	glycogen synthase kinase 3 beta [EC:2.7.11.26]	K03083	Coding	#N/A
adi_v1.02016	trypsin [EC:3.4.21.4]	K01312	Coding	#N/A
adi_v1.02024	NAD-dependent deacetylase sirtuin 1 [EC:3.5.1.-]	K11411	Coding	Endo_Nanos_2302
adi_v1.02025	ubiquitin-conjugating enzyme E2 D/E [EC:6.3.2.19]	K06689	Coding	Nanos_1217
adi_v1.02026	heparan sulfate proteoglycan 2 (perlecan)	K06255	Coding	#N/A
adi_v1.02028	nucleolysin TIA-1/TIAR	K13201	Coding	Nanos_909
adi_v1.02032	beta-galactosidase [EC:3.2.1.23]	K12309	Coding	#N/A
adi_v1.02036	kelch-like protein 18	K10455	Coding	#N/A
adi_v1.02037	plant G-box-binding factor	K09060	Coding	#N/A
adi_v1.02038	superoxide dismutase, Cu-Zn family [EC:1.15.1.1]	K04565	Coding	#N/A
adi_v1.02039	phospholipid-translocating ATPase [EC:3.6.3.1]	K01530	Coding	Nanos_Ecto_84
adi_v1.02058	glycoprotein 2-beta-D-xylosyltransferase [EC:2.4.2.38]	K03714	Coding	#N/A
adi_v1.02062	wingless-type MMTV integration site family, member 2	K00182	Coding	#N/A
adi_v1.02066	GA-binding protein transcription factor, alpha	K09441	Coding	#N/A
adi_v1.02068	guanine deaminase [EC:3.5.4.3]	K01487	Coding	#N/A
adi_v1.02069	pyruvate kinase isozymes R/L [EC:2.7.1.40]	K12406	Coding	Endo_Nanos_138
adi_v1.02070	amyotrophic lateral sclerosis 2 protein	K04575	Coding	Endo_2477
adi_v1.02080	phosphatidylinositol-4-phosphate 3-kinase [EC:2.7.1.154]	K00923	Coding	#N/A
adi_v1.02081	phosphatidylinositol-4-phosphate 3-kinase [EC:2.7.1.154]	K00923	Coding	#N/A
adi_v1.02083	phosphatidylinositol-4-phosphate 3-kinase [EC:2.7.1.154]	K00923	Coding	#N/A
adi_v1.02085	chromodomain-helicase-DNA-binding protein 1 [EC:3.6.4.12]	K11367	Coding	All_355
adi_v1.02088	testis-specific kinase 2 [EC:2.7.12.1]	K08842	Coding	#N/A
adi_v1.02089	choline/glycine/proline betaine transport protein	K02168	Coding	Endo_2713
adi_v1.02098	solute carrier family 25 (mitochondrial uncoupling protein), member 7	K08769	Coding	#N/A
adi_v1.02102	guanine nucleotide-exchange factor	K13462	Coding	Endo_Nanos_1671
adi_v1.02105	BTB/POZ domain-containing protein 13 (germ cell-less protein-like 1)	K10485	Coding	Endo_Nanos_658
adi_v1.02108	achaete-scute complex protein	K09067	Coding	#N/A
adi_v1.02110	achaete-scute complex protein	K09067	Coding	Endo_Nanos_1644
adi_v1.02112	achaete-scute complex protein	K09067	Coding	#N/A
adi_v1.02119	werner syndrome ATP-dependent helicase [EC:3.6.4.12]	K10900	Coding	#N/A
adi_v1.02120	SET domain-containing protein 6	K05302	Coding	#N/A
adi_v1.02121	E3 ubiquitin-protein ligase HECTD3 [EC:6.3.2.19]	K12233	Coding	All_844
adi_v1.02122	tousled-like kinase [EC:2.7.11.1]	K08864	Coding	#N/A
adi_v1.02124	beta-1,4-N-acetylglucosaminyltransferase [EC:2.4.1.141]	K07441	Coding	#N/A
adi_v1.02125	ectonucleotide pyrophosphatase/phosphodiesterase family member 1/3 [EC:3.1.4.1 3.6.1.9]	K01513	Coding	#N/A
adi_v1.02126	microsomal prostaglandin-E synthase 2 [EC:5.3.99.3]	K05309	Coding	#N/A
adi_v1.02128	component factor B [EC:3.4.21.47]	K01335	Coding	#N/A
adi_v1.02129	tissue factor pathway inhibitor	K03909	Coding	#N/A
adi_v1.02130	folliculin	K09594	Coding	Endo_Nanos_784
adi_v1.02131	RNA-binding protein 26	K13192	Coding	#N/A
adi_v1.02137	neuropilin 2	K06819	Coding	#N/A
adi_v1.02140	potassium large conductance calcium-activated channel subfamily M beta member 4	K04941	Coding	#N/A
adi_v1.02146	small nuclear ribonucleoprotein B and B'	K11086	Coding	#N/A
adi_v1.02148	cyclin-dependent kinase 12/13 [EC:2.7.11.22 2.7.11.23]	K08819	Coding	#N/A
adi_v1.02154	potassium voltage-gated channel Shaker-related subfamily A, invertebrate	K05318	Coding	#N/A
adi_v1.02159	L-galactono-1,4-lactone dehydrogenase [EC:1.3.2.3]	K00225	Coding	Endo_Ecto_222
adi_v1.02161	cubilin	K14616	Coding	#N/A
adi_v1.02165	maltase-glucoamylase [EC:3.2.1.20 3.2.1.3]	K12047	Coding	Ecto_429
adi_v1.02168	disintegrin and metalloproteinase domain-containing protein 10 [EC:3.4.24.81]	K06704	Coding	Endo_1121
adi_v1.02169	diacylglycerol O-acyltransferase [EC:2.3.1.20]	K00635	Coding	Ecto_681
adi_v1.02171	AP-3 complex subunit mu	K12398	Coding	Nanos_3384
adi_v1.02173	metallothionein expression activator	K09238	Coding	#N/A
adi_v1.02177	matrix metalloproteinase-9 (gelatinase B) [EC:3.4.24.35]	K01403	Coding	Ecto_325
adi_v1.02178	matrix metalloproteinase-25 (membrane-inserted) [EC:3.4.24.-]	K08003	Coding	#N/A
adi_v1.02181	MAD, mothers against decapentaplegic interacting protein	K04679	Coding	All_1161
adi_v1.02184	potassium voltage-gated channel Eag-related subfamily H member 5	K04908	Coding	Endo_Nanos_2027
adi_v1.02185	elongation factor 1-alpha	K03231	Coding	#N/A
adi_v1.02186	ATP-binding cassette, subfamily B, bacterial MsbA [EC:3.6.3.-]	K11085	Coding	All_2019
adi_v1.02189	NA	K06934	Coding	Endo_1664
adi_v1.02190	NTE family protein	K07001	Coding	#N/A
adi_v1.02191	DNA excision repair protein ERCC-2 [EC:3.6.4.12]	K10844	Coding	Nanos_1749
adi_v1.02192	intracellular multiplication protein IcmG	K12211	Coding	#N/A
adi_v1.02194	histamine receptor H2	K04150	Coding	#N/A
adi_v1.02196	chromosome segregation protein	K03529	Coding	#N/A
adi_v1.02204	two-component system, OmpR family, aerobic respiration control sensor histidine kinase ArcB [EC:2.7.13.3]	K07648	Coding	#N/A
adi_v1.02205	CCR4-NOT transcription complex subunit 4 [EC:6.3.2.19]	K10643	Coding	#N/A
adi_v1.02207	glyoxylate/hydroxypyruvate reductase [EC:1.1.1.79 1.1.1.81]	K00049	Coding	#N/A
adi_v1.02210	OTU domain-containing protein 4	K13718	Coding	Nanos_243
adi_v1.02223	WAS protein family, member 3	K06083	Coding	#N/A
adi_v1.02224	pyridoxine kinase [EC:2.7.1.35]	K00868	Coding	Endo_904
adi_v1.02225	two-component system, NarL family, sensor histidine kinase DegS [EC:2.7.13.3]	K07777	Coding	#N/A
adi_v1.02228	peptidyl-prolyl cis-trans isomerase C [EC:5.2.1.8]	K03769	Coding	#N/A
adi_v1.02241	centromere protein F	K11499	Coding	#N/A
adi_v1.02247	heat shock transcription factor 1	K09414	Coding	Nanos_2318
adi_v1.02248	protein disulfide-isomerase A4 [EC:5.3.4.1]	K09582	Coding	All_553
adi_v1.02262	heat shock 70kDa protein 1/8	K03283	Coding	Nanos_2410
adi_v1.02275	Ras-related protein Rab-8A	K07901	Coding	#N/A
adi_v1.02276	small subunit ribosomal protein S30e	K02983	Coding	All_57
adi_v1.02281	adenylate kinase [EC:2.7.4.3]	K00939	Coding	#N/A
adi_v1.02282	ATP-binding cassette, subfamily C (CFTR/MRP), member 4	K05673	Coding	#N/A
adi_v1.02290	arginine N-succinyltransferase [EC:2.3.1.109]	K00673	Coding	All_1690
adi_v1.02300	transcription initiation factor TFIIA large subunit	K03122	Coding	#N/A
adi_v1.02301	complement component 6	K03995	Coding	#N/A
adi_v1.02302	MAternally affected uncoordination	K11266	Coding	#N/A
adi_v1.02303	nucleoprotein TPR	K09291	Coding	#N/A
adi_v1.02306	phosphatidate cytidylyltransferase [EC:2.7.7.41]	K00981	Coding	#N/A
adi_v1.02313	peptidyl-prolyl isomerase D [EC:5.2.1.8]	K05864	Coding	Nanos_507
adi_v1.02314	cytochrome P450, family 2, subfamily U, polypeptide 1	K07422	Coding	All_725
adi_v1.02317	N-acetylglucosamine-6-phosphate deacetylase [EC:3.5.1.25]	K01443	Coding	#N/A
adi_v1.02318	structure-specific endonuclease subunit SLX4 (BTB/POZ domain-containing protein 12)	K10484	Coding	Nanos_5885
adi_v1.02321	NA	K01567	Coding	#N/A
adi_v1.02322	fibroblast growth factor	K04358	Coding	#N/A
adi_v1.02323	ubiquitin-conjugating enzyme (huntingtin interacting protein 2) [EC:6.3.2.19]	K04649	Coding	Nanos_1788
adi_v1.02324	arachidonate 5-lipoxygenase [EC:1.13.11.34]	K00461	Coding	#N/A
adi_v1.02325	AAA family ATPase	K14575	Coding	#N/A
adi_v1.02326	myosin III [EC:2.7.11.1]	K08834	Coding	#N/A
adi_v1.02329	advillin	K08017	Coding	#N/A
adi_v1.02332	mannose receptor, C type	K06560	Coding	Endo_Nanos_14
adi_v1.02339	DNA-directed RNA polymerase II subunit RPB11	K03008	Coding	#N/A
adi_v1.02341	structural maintenance of chromosome 2	K06674	Coding	#N/A
adi_v1.02346	zinc finger and BTB domain-containing protein 26	K10505	Coding	Nanos_1741
adi_v1.02347	abelson tyrosine-protein kinase 1 [EC:2.7.10.2]	K06619	Coding	#N/A
adi_v1.02350	parkin [EC:6.3.2.19]	K04556	Coding	#N/A
adi_v1.02351	tripartite motif-containing protein 9/67	K10649	Coding	#N/A
adi_v1.02355	large subunit ribosomal protein L13Ae	K02872	Coding	Nanos_103
adi_v1.02358	a disintegrin and metalloproteinase with thrombospondin motifs 3 [EC:3.4.24.-]	K08619	Coding	Ecto_4293
adi_v1.02360	pre-mRNA-processing factor 19 [EC:6.3.2.19]	K10599	Coding	All_532
adi_v1.02363	tyrosyl-DNA phosphodiesterase 1 [EC:3.1.4.-]	K10862	Coding	#N/A
adi_v1.02368	ABC-2 type transport system permease protein	K01992	Coding	Nanos_3582
adi_v1.02369	protein kinase D [EC:2.7.11.13]	K06070	Coding	#N/A
adi_v1.02371	cytochrome P450, family 46, subfamily A, polypeptide 1 (cholesterol 24(S)-hydroxylase) [EC:1.14.13.98]	K07440	Coding	#N/A
adi_v1.02375	ATP-binding cassette, subfamily B (MDR/TAP), member 9	K05656	Coding	#N/A
adi_v1.02376	inositol oxygenase [EC:1.13.99.1]	K00469	Coding	#N/A
adi_v1.02377	calcium/calmodulin-dependent protein kinase kinase [EC:2.7.11.17]	K07359	Coding	All_869
adi_v1.02378	thiol peroxidase, atypical 2-Cys peroxiredoxin [EC:1.11.1.15]	K11065	Coding	Nanos_7463
adi_v1.02380	early endosome antigen 1	K12478	Coding	Nanos_221
adi_v1.02402	solute carrier family 24 (sodium/potassium/calcium exchanger), member 1	K13749	Coding	#N/A
adi_v1.02403	homer	K15010	Coding	#N/A
adi_v1.02408	large subunit ribosomal protein L27Ae	K02900	Coding	All_93
adi_v1.02409	tripartite motif-containing protein 33 [EC:6.3.2.19]	K08883	Coding	Nanos_744
adi_v1.02410	protein CWC15	K12863	Coding	#N/A
adi_v1.02411	erythropoietin receptor	K05079	Coding	#N/A
adi_v1.02416	phosphoserine aminotransferase [EC:2.6.1.52]	K00831	Coding	Endo_381
adi_v1.02418	partitioning defective protein 6	K06093	Coding	#N/A
adi_v1.02428	mannopine transport system ATP-binding protein	K11080	Coding	#N/A
adi_v1.02435	UBX domain-containing protein 6	K14011	Coding	Endo_Nanos_395
adi_v1.02437	p21-activated kinase	K13976	Coding	#N/A
adi_v1.02438	alpha-1,3-fucosyltransferase [EC:2.4.1.-]	K14464	Coding	#N/A
adi_v1.02440	multiple inositol-polyphosphate phosphatase [EC:3.1.3.62]	K03103	Coding	Endo_Nanos_700
adi_v1.02441	phosphoglycolate phosphatase [EC:3.1.3.18]	K01091	Coding	#N/A
adi_v1.02450	small subunit ribosomal protein S9	K02996	Coding	#N/A
adi_v1.02454	arylesterase / paraoxonase [EC:3.1.1.2 3.1.8.1]	K01045	Coding	#N/A
adi_v1.02455	N-acyl-D-amino-acid deacylase [EC:3.5.1.81]	K06015	Coding	#N/A
adi_v1.02457	decaprenyl-diphosphate synthase subunit 2 [EC:2.5.1.91]	K12505	Coding	Nanos_2575
adi_v1.02459	E3 ubiquitin-protein ligase UBR2 [EC:6.3.2.19]	K10626	Coding	#N/A
adi_v1.02461	furin [EC:3.4.21.75]	K01349	Coding	Nanos_681
adi_v1.02464	T-complex protein 1 subunit theta	K09500	Coding	Nanos_264
adi_v1.02465	1-phosphatidylinositol-3-phosphate 5-kinase [EC:2.7.1.150]	K00921	Coding	#N/A
adi_v1.02466	gentisate 1,2-dioxygenase [EC:1.13.11.4]	K00450	Coding	#N/A
adi_v1.02468	small subunit ribosomal protein S4e	K02987	Coding	All_1987
adi_v1.02472	serine/threonine-protein kinase LATS1/2 [EC:2.7.11.1]	K08791	Coding	#N/A
adi_v1.02475	cullin 5	K10612	Coding	#N/A
adi_v1.02477	glyoxylase I family protein	K08234	Coding	Nanos_Ecto_45
adi_v1.02484	ectonucleotide pyrophosphatase/phosphodiesterase family member 1/3 [EC:3.1.4.1 3.6.1.9]	K01513	Coding	#N/A
adi_v1.02486	cAMP-dependent protein kinase regulator	K04739	Coding	#N/A
adi_v1.02489	ribosome biogenesis protein MAK21	K14832	Coding	Endo_Nanos_4397
adi_v1.02494	DNA excision repair protein ERCC-5	K10846	Coding	#N/A
adi_v1.02495	ubiquitin carboxyl-terminal hydrolase 36/42 [EC:3.1.2.15]	K11855	Coding	#N/A
adi_v1.02498	epidermal growth factor receptor substrate 15	K12472	Coding	#N/A
adi_v1.02499	arginine and glutamate-rich protein 1	K13173	Coding	#N/A
adi_v1.02502	3-hydroxyacyl-CoA dehydrogenase / 3a,7a,12a-trihydroxy-5b-cholest-24-enoyl-CoA hydratase [EC:1.1.1.35 4.2.1.107]	K12405	Coding	Endo_Nanos_90
adi_v1.02505	apoptosis regulator BAX	K02159	Coding	#N/A
adi_v1.02507	caveolin 1	K06278	Coding	Nanos_2005
adi_v1.02508	E3 ubiquitin-protein ligase TRAF7 [EC:6.3.2.19]	K10646	Coding	All_1052
adi_v1.02509	chromobox protein 6	K11453	Coding	#N/A
adi_v1.02516	long-chain acyl-CoA synthetase [EC:6.2.1.3]	K01897	Coding	#N/A
adi_v1.02517	long-chain acyl-CoA synthetase [EC:6.2.1.3]	K01897	Coding	#N/A
adi_v1.02518	long-chain acyl-CoA synthetase [EC:6.2.1.3]	K01897	Coding	#N/A
adi_v1.02528	translation initiation factor 3 subunit I	K03246	Coding	#N/A
adi_v1.02530	dual adapter for phosphotyrosine and 3-phosphotyrosine and 3-phosphoinositide	K12229	Coding	#N/A
adi_v1.02576	lysosomal acid lipase/cholesteryl ester hydrolase [EC:3.1.1.13]	K01052	Coding	#N/A
adi_v1.02577	lysosomal acid lipase/cholesteryl ester hydrolase [EC:3.1.1.13]	K01052	Coding	#N/A
adi_v1.02585	regulatory protein	K03565	Coding	#N/A
adi_v1.02586	two-component system, NarL family, response regulator DevR	K07695	Coding	#N/A
adi_v1.02589	aspartate racemase [EC:5.1.1.13]	K01779	Coding	#N/A
adi_v1.02590	NIMA (never in mitosis gene a)-related kinase [EC:2.7.11.1]	K08857	Coding	#N/A
adi_v1.02593	estrone sulfotransferase [EC:2.8.2.4]	K01016	Coding	#N/A
adi_v1.02594	estrone sulfotransferase [EC:2.8.2.4]	K01016	Coding	#N/A
adi_v1.02599	phosphoinositide-3-kinase, regulatory subunit 4 [EC:2.7.11.1]	K08333	Coding	#N/A
adi_v1.02606	Notch	K02599	Coding	Nanos_4980
adi_v1.02608	axin 1	K02157	Coding	#N/A
adi_v1.02617	netrin receptor unc-5	K07521	Coding	#N/A
adi_v1.02620	histamine receptor H2	K04150	Coding	Endo_524
adi_v1.02622	E1A/CREB-binding protein [EC:2.3.1.48]	K04498	Coding	All_187
adi_v1.02627	probable ATP-dependent RNA helicase DDX4 [EC:3.6.4.13]	K13982	Coding	#N/A
adi_v1.02628	oxaloacetate decarboxylase, gamma subunit [EC:4.1.1.3]	K01573	Coding	#N/A
adi_v1.02629	probable ATP-dependent RNA helicase DDX4 [EC:3.6.4.13]	K13982	Coding	#N/A
adi_v1.02644	NA	K03295	Coding	Nanos_3400
adi_v1.02651	ATP-binding cassette, subfamily F, member 1	K06184	Coding	#N/A
adi_v1.02652	signal peptidase complex subunit 2 [EC:3.4.-.-]	K12947	Coding	#N/A
adi_v1.02654	cholesterol 7-dehydrogenase	K14938	Coding	#N/A
adi_v1.02656	membrane protease subunit HflC [EC:3.4.-.-]	K04087	Coding	Endo_Ecto_289
adi_v1.02657	dual adapter for phosphotyrosine and 3-phosphotyrosine and 3-phosphoinositide	K12229	Coding	All_5318
adi_v1.02658	tachykinin-like receptor	K04225	Coding	All_12165
adi_v1.02659	membrane protease subunit HflC [EC:3.4.-.-]	K04087	Coding	#N/A
adi_v1.02660	leucine-rich repeat kinase 2 [EC:2.7.11.1]	K08844	Coding	#N/A
adi_v1.02664	B-Raf proto-oncogene serine/threonine-protein kinase [EC:2.7.11.1]	K04365	Coding	#N/A
adi_v1.02665	kinase suppressor of Ras 1	K14958	Coding	#N/A
adi_v1.02671	inner centromere protein	K11515	Coding	#N/A
adi_v1.02678	phosphatidylserine decarboxylase [EC:4.1.1.65]	K01613	Coding	#N/A
adi_v1.02690	anaphase-promoting complex subunit 6	K03353	Coding	#N/A
adi_v1.02694	AP-1 complex subunit mu	K12393	Coding	#N/A
adi_v1.02696	translation initiation factor 4A	K03257	Coding	#N/A
adi_v1.02697	protein transport protein SEC24	K14007	Coding	#N/A
adi_v1.02698	autophagy-related protein 3	K08343	Coding	#N/A
adi_v1.02715	26S proteasome non-ATPase regulatory subunit 9	K06693	Coding	#N/A
adi_v1.02739	uncharacterized protein	K06872	Coding	#N/A
adi_v1.02740	lysophospholipid acyltransferase 5 [EC:2.3.1.23 2.3.1.-]	K13515	Coding	#N/A
adi_v1.02745	V-type H+-transporting ATPase subunit I [EC:3.6.3.14]	K02123	Coding	#N/A
adi_v1.02751	succinyl-CoA synthetase alpha subunit [EC:6.2.1.4 6.2.1.5]	K01899	Coding	#N/A
adi_v1.02758	carboxymethylenebutenolidase [EC:3.1.1.45]	K01061	Coding	#N/A
adi_v1.02759	diaphanous 2	K05741	Coding	#N/A
adi_v1.02762	Ras GTPase-activating protein 1	K04352	Coding	#N/A
adi_v1.02763	Notch	K02599	Coding	#N/A
adi_v1.02765	transcription initiation factor TFIID subunit 1	K03125	Coding	All_2745
adi_v1.02766	alkylated DNA repair protein alkB homolog 8 [EC:1.14.11.- 2.1.1.229]	K10770	Coding	#N/A
adi_v1.02776	kelch-like protein 23	K10460	Coding	#N/A
adi_v1.02778	DNA-directed RNA polymerase III subunit RPC6	K03025	Coding	#N/A
adi_v1.02780	cryptochrome	K02295	Coding	#N/A
adi_v1.02795	NA	K05944	Coding	#N/A
adi_v1.02810	DNA-directed RNA polymerase III subunit RPC1 [EC:2.7.7.6]	K03018	Coding	#N/A
adi_v1.02811	cadherin 23	K06813	Coding	#N/A
adi_v1.02827	carnitine O-octanoyltransferase [EC:2.3.1.137]	K05940	Coding	Endo_Nanos_2645
adi_v1.02830	polycystin 1	K04985	Coding	#N/A
adi_v1.02831	myosin I	K10356	Coding	#N/A
adi_v1.02832	cyclin-dependent kinase 5 [EC:2.7.11.22]	K02090	Coding	Nanos_1093
adi_v1.02836	collagen, type IX, alpha	K08131	Coding	#N/A
adi_v1.02840	DnaJ homolog subfamily B member 5	K09511	Coding	#N/A
adi_v1.02841	DnaJ homolog subfamily B member 1	K09507	Coding	#N/A
adi_v1.02842	DnaJ homolog subfamily B member 1	K09507	Coding	#N/A
adi_v1.02843	exonuclease SbcC	K03546	Coding	#N/A
adi_v1.02851	serine/threonine-protein phosphatase 2A regulatory subunit B'	K11584	Coding	#N/A
adi_v1.02852	KRAB domain-containing zinc finger protein	K09228	Coding	Nanos_Ecto_127
adi_v1.02853	gamma-butyrobetaine dioxygenase [EC:1.14.11.1]	K00471	Coding	Nanos_2209
adi_v1.02854	molybdopterin molybdotransferase [EC:2.10.1.1]	K03750	Coding	Endo_Nanos_558
adi_v1.02863	vacuolar protein sorting-associated protein 45	K12479	Coding	Nanos_4024
adi_v1.02872	nucleoprotein TPR	K09291	Coding	#N/A
adi_v1.02874	isoleucyl-tRNA synthetase [EC:6.1.1.5]	K01870	Coding	#N/A
adi_v1.02918	DnaJ homolog subfamily C member 5	K09525	Coding	#N/A
adi_v1.02919	enabled	K05746	Coding	#N/A
adi_v1.02921	F-type H+-transporting ATPase subunit d [EC:3.6.3.14]	K02138	Coding	#N/A
adi_v1.02922	phosphatidylinositol glycan, class W [EC:2.3.-.-]	K05283	Coding	#N/A
adi_v1.02923	translation initiation factor 2D	K15027	Coding	Endo_Nanos_849
adi_v1.02924	cell division cycle 20-like protein 1, cofactor of APC complex	K03364	Coding	#N/A
adi_v1.02936	kinesin family member 15	K10400	Coding	#N/A
adi_v1.02951	calpain-15 [EC:3.4.22.-]	K08582	Coding	Endo_2365
adi_v1.02952	nucleolar protein 9	K14790	Coding	#N/A
adi_v1.02964	ankyrin	K10380	Coding	#N/A
adi_v1.02971	MFS transporter, PAT family, solute carrier family 33 (acetyl-CoA transportor), member 1 [EC:2.3.1.-]	K03372	Coding	Endo_Nanos_1001
adi_v1.02973	cell volume regulation protein A	K11105	Coding	#N/A
adi_v1.02977	tuberous sclerosis 2	K07207	Coding	#N/A
adi_v1.02978	ribosome assembly protein 4	K14855	Coding	#N/A
adi_v1.02980	enhancer of mRNA-decapping protein 4	K12616	Coding	All_1511
adi_v1.02983	DNA polymerase sigma [EC:2.7.7.7]	K03514	Coding	Nanos_74
adi_v1.02991	FYVE, RhoGEF and PH domain containing 4	K05723	Coding	#N/A
adi_v1.02995	serine/threonine-protein kinase SRPK2 [EC:2.7.11.1]	K08831	Coding	#N/A
adi_v1.03003	NA	K07046	Coding	#N/A
adi_v1.03004	NA	K07046	Coding	#N/A
adi_v1.03008	MFS transporter, putative metabolite:H+ symporter	K08369	Coding	#N/A
adi_v1.03009	dystonin	K10382	Coding	Endo_Ecto_1
adi_v1.03010	dystonin	K10382	Coding	#N/A
adi_v1.03011	spectrin beta	K06115	Coding	Endo_Ecto_1
adi_v1.03015	CASP2 and RIPK1 domain containing adaptor with death domain	K02832	Coding	#N/A
adi_v1.03019	lysophospholipase III [EC:3.1.1.5]	K06129	Coding	#N/A
adi_v1.03021	exosome complex exonuclease RRP6 [EC:3.1.13.-]	K12591	Coding	Nanos_2806
adi_v1.03023	chymotrypsin-like protease [EC:3.4.21.-]	K09632	Coding	#N/A
adi_v1.03028	two-component system, CAI-1 autoinducer sensor kinase/phosphatase CqsS [EC:2.7.13.3 3.1.3.-]	K10916	Coding	#N/A
adi_v1.03038	ubiquitin carboxyl-terminal hydrolase 9/24 [EC:3.1.2.15]	K11840	Coding	Endo_1058
adi_v1.03044	neurexin	K07377	Coding	Ecto_551
adi_v1.03045	mitogen-activated protein kinase 8 interacting protein 3	K04436	Coding	#N/A
adi_v1.03046	mitogen-activated protein kinase 8 interacting protein 3	K04436	Coding	Ecto_996
adi_v1.03047	non-histone protein 10	K11680	Coding	#N/A
adi_v1.03049	E1A/CREB-binding protein [EC:2.3.1.48]	K04498	Coding	#N/A
adi_v1.03050	adenylate cyclase 9 [EC:4.6.1.1]	K08049	Coding	#N/A
adi_v1.03051	ubiquitin-fold modifier 1	K12162	Coding	#N/A
adi_v1.03052	uroporphyrinogen-III synthase [EC:4.2.1.75]	K01719	Coding	#N/A
adi_v1.03054	phosphatidate cytidylyltransferase [EC:2.7.7.41]	K00981	Coding	#N/A
adi_v1.03055	UMP-CMP kinase [EC:2.7.4.- 2.7.4.14]	K13800	Coding	Nanos_Ecto_82
adi_v1.03061	astacin-like metalloendopeptidase [EC:3.4.-.-]	K08778	Coding	#N/A
adi_v1.03074	NADH dehydrogenase (ubiquinone) Fe-S protein 2 [EC:1.6.5.3 1.6.99.3]	K03935	Coding	Nanos_1151
adi_v1.03076	monofunctional C1-tetrahydrofolate synthase, mitochondrial [EC:6.3.4.3]	K13402	Coding	Endo_Nanos_504
adi_v1.03080	Ras-related protein Rab-38	K07923	Coding	#N/A
adi_v1.03082	SNF related kinase [EC:2.7.11.1]	K08802	Coding	#N/A
adi_v1.03084	runt-related transcription factor 1; translocated to, 1	K10053	Coding	Nanos_1027
adi_v1.03086	Ras-related protein Rab-7L1	K07916	Coding	#N/A
adi_v1.03097	butyrophilin	K06712	Coding	#N/A
adi_v1.03098	caffeoyl-CoA O-methyltransferase [EC:2.1.1.104]	K00588	Coding	#N/A
adi_v1.03099	CBS domain-containing protein	K07182	Coding	#N/A
adi_v1.03100	hypothetical protein	K09150	Coding	#N/A
adi_v1.03102	S-adenosylhomocysteine/5'-methylthioadenosine nucleosidase [EC:3.2.2.9]	K01243	Coding	#N/A
adi_v1.03104	MADS-box transcription enhancer factor 2C	K04454	Coding	#N/A
adi_v1.03110	23S rRNA (uracil1939-C5)-methyltransferase [EC:2.1.1.190]	K03215	Coding	#N/A
adi_v1.03121	origin recognition complex subunit 2	K02604	Coding	Nanos_2912
adi_v1.03123	mitotic spindle assembly checkpoint protein MAD1	K06638	Coding	#N/A
adi_v1.03130	breakpoint cluster region protein [EC:2.7.11.1]	K08878	Coding	#N/A
adi_v1.03136	choloylglycine hydrolase [EC:3.5.1.24]	K01442	Coding	Endo_175
adi_v1.03137	choloylglycine hydrolase [EC:3.5.1.24]	K01442	Coding	#N/A
adi_v1.03146	glycerol 3-phosphatase 1 [EC:3.1.3.21]	K06116	Coding	#N/A
adi_v1.03154	DNA replication protein DnaC	K02315	Coding	#N/A
adi_v1.03158	phosphoserine phosphatase [EC:3.1.3.3]	K01079	Coding	#N/A
adi_v1.03161	E3 ubiquitin-protein ligase RNF217 [EC:6.3.2.19]	K11977	Coding	#N/A
adi_v1.03164	acyl-CoA oxidase [EC:1.3.3.6]	K00232	Coding	#N/A
adi_v1.03166	ATP-dependent DNA helicase 2 subunit 2	K10885	Coding	#N/A
adi_v1.03167	frizzled 1/7	K02432	Coding	#N/A
adi_v1.03170	glutamate--cysteine ligase catalytic subunit [EC:6.3.2.2]	K11204	Coding	#N/A
adi_v1.03171	follicle stimulating hormone receptor	K04247	Coding	#N/A
adi_v1.03172	hydroxyacylglutathione hydrolase [EC:3.1.2.6]	K01069	Coding	Endo_Nanos_1049
adi_v1.03194	multidrug resistance protein, MATE family	K03327	Coding	#N/A
adi_v1.03203	DNA excision repair protein ERCC-8	K10570	Coding	Nanos_6011
adi_v1.03206	F-type H+-transporting ATPase subunit d [EC:3.6.3.14]	K02138	Coding	#N/A
adi_v1.03207	nerve growth factor receptor (TNFR superfamily member 16)	K02583	Coding	#N/A
adi_v1.03250	protein disulfide-isomerase A1 [EC:5.3.4.1]	K09580	Coding	#N/A
adi_v1.03255	BTB/POZ domain-containing protein 9	K10481	Coding	Endo_Nanos_1622
adi_v1.03257	L-iditol 2-dehydrogenase [EC:1.1.1.14]	K00008	Coding	#N/A
adi_v1.03265	DnaJ homolog subfamily C member 3	K09523	Coding	#N/A
adi_v1.03268	2,3-bisphosphoglycerate-dependent phosphoglycerate mutase [EC:5.4.2.11]	K01834	Coding	#N/A
adi_v1.03283	importin subunit beta-1	K14293	Coding	#N/A
adi_v1.03284	sarcosine oxidase / L-pipecolate oxidase [EC:1.5.3.1 1.5.3.7]	K00306	Coding	#N/A
adi_v1.03296	ubiquitin carboxyl-terminal hydrolase 36/42 [EC:3.1.2.15]	K11855	Coding	#N/A
adi_v1.03297	cyclic AMP-dependent transcription factor ATF-4	K04374	Coding	#N/A
adi_v1.03301	20S proteasome subunit beta 2 [EC:3.4.25.1]	K02739	Coding	#N/A
adi_v1.03307	oligosaccharyltransferase complex subunit gamma	K12669	Coding	All_367
adi_v1.03308	RNA-binding protein 26	K13192	Coding	Endo_7052
adi_v1.03319	vascular endothelial growth factor C/D	K05449	Coding	#N/A
adi_v1.03320	keratan sulfate 6-sulfotransferase 1 [EC:2.8.2.21]	K01022	Coding	#N/A
adi_v1.03348	phosphoinositide-3-kinase, regulatory subunit 4 [EC:2.7.11.1]	K08333	Coding	Endo_526
adi_v1.03360	mRNA (2'-O-methyladenosine-N6-)-methyltransferase [EC:2.1.1.62]	K05925	Coding	Nanos_2911
adi_v1.03363	20S proteasome subunit alpha 4 [EC:3.4.25.1]	K02731	Coding	#N/A
adi_v1.03366	beta-1,4-N-acetylgalactosaminyltransferase 3 [EC:2.4.1.244]	K09656	Coding	#N/A
adi_v1.03368	translation initiation factor 6	K03264	Coding	Nanos_383
adi_v1.03369	beta-1,3-N-acetylglucosaminyltransferase 5 [EC:2.4.1.206]	K03766	Coding	#N/A
adi_v1.03376	WD repeat-containing protein 61	K12602	Coding	Nanos_Ecto_670
adi_v1.03378	cell division cycle 20, cofactor of APC complex	K03363	Coding	#N/A
adi_v1.03379	brain-specific angiogenesis inhibitor 3	K04598	Coding	#N/A
adi_v1.03381	Janus kinase 2 [EC:2.7.10.2]	K04447	Coding	#N/A
adi_v1.03382	c-src tyrosine kinase [EC:2.7.10.2]	K05728	Coding	All_1625
adi_v1.03384	atrophin-1 interacting protein 5 (WW domain containing E3 ubiquitin protein ligase 1) [EC:6.3.2.19]	K05633	Coding	Nanos_8843
adi_v1.03385	ribosome biogenesis protein MAK21	K14832	Coding	#N/A
adi_v1.03401	transcription factor SOX7/8/9/10/18 (SOX group E/F)	K09270	Coding	#N/A
adi_v1.03405	translation initiation factor 4G	K03260	Coding	Nanos_841
adi_v1.03406	transducin (beta)-like 1	K04508	Coding	Endo_Nanos_2002
adi_v1.03407	MioC protein	K06205	Coding	#N/A
adi_v1.03409	proto-oncogene C-crk	K04438	Coding	All_1676
adi_v1.03417	galanin receptor 1	K04230	Coding	#N/A
adi_v1.03419	NA	K06906	Coding	All_978
adi_v1.03425	gap junction protein, beta 1	K07620	Coding	#N/A
adi_v1.03427	roundabout, axon guidance receptor 3	K06755	Coding	#N/A
adi_v1.03428	KRAB domain-containing zinc finger protein	K09228	Coding	#N/A
adi_v1.03431	KRAB and SCAN domains-containing zinc finger protein	K09229	Coding	#N/A
adi_v1.03435	peptidylglycine monooxygenase [EC:1.14.17.3]	K00504	Coding	Endo_1105
adi_v1.03436	isocitrate dehydrogenase (NAD+) [EC:1.1.1.41]	K00030	Coding	#N/A
adi_v1.03438	structural maintenance of chromosome 2	K06674	Coding	#N/A
adi_v1.03440	mannose receptor, C type	K06560	Coding	#N/A
adi_v1.03441	alanine transaminase [EC:2.6.1.2]	K00814	Coding	Endo_Nanos_656
adi_v1.03449	zinc finger protein ZIC 2	K06235	Coding	#N/A
adi_v1.03460	cofilin	K05765	Coding	#N/A
adi_v1.03473	UBX domain-containing protein 6	K14011	Coding	#N/A
adi_v1.03474	alpha-dioxygenase [EC:1.-.-.-]	K10529	Coding	#N/A
adi_v1.03475	protein xylosyltransferase [EC:2.4.2.26]	K00771	Coding	#N/A
adi_v1.03476	melatonin receptor type 1B	K04286	Coding	Ecto_678
adi_v1.03484	periplasmic mercuric ion binding protein	K08364	Coding	#N/A
adi_v1.03485	Cu2+-exporting ATPase [EC:3.6.3.4]	K01533	Coding	All_648
adi_v1.03499	Ran GTPase-activating protein 1	K14319	Coding	#N/A
adi_v1.03501	tachykinin-like receptor	K04225	Coding	#N/A
adi_v1.03502	KRAB domain-containing zinc finger protein	K09228	Coding	#N/A
adi_v1.03503	casein kinase II subunit beta	K03115	Coding	All_3982
adi_v1.03504	hepatocyte growth factor-regulated tyrosine kinase substrate	K12182	Coding	#N/A
adi_v1.03505	elongation factor 3	K03235	Coding	Nanos_172
adi_v1.03506	Down syndrome cell adhesion molecule	K06767	Coding	Nanos_4721
adi_v1.03508	2-acylglycerol O-acyltransferase 2 [EC:2.3.1.22]	K14457	Coding	Endo_1176
adi_v1.03511	protein disulfide isomerase family A, member 5 [EC:5.3.4.1]	K09583	Coding	Ecto_1697
adi_v1.03513	monovalent cation:H+ antiporter-2, CPA2 family	K03455	Coding	Endo_1255
adi_v1.03514	cell division protein ZapA	K09888	Coding	#N/A
adi_v1.03518	tRNA(adenine34) deaminase [EC:3.5.4.33]	K11991	Coding	Nanos_1830
adi_v1.03519	argininosuccinate lyase [EC:4.3.2.1]	K01755	Coding	#N/A
adi_v1.03523	kinesin family member 3/17	K10394	Coding	#N/A
adi_v1.03524	Eph receptor A1 [EC:2.7.10.1]	K05102	Coding	#N/A
adi_v1.03531	L-arabinonolactonase [EC:3.1.1.15]	K13874	Coding	#N/A
adi_v1.03536	ATP-binding cassette, subfamily D (ALD), member 4	K05678	Coding	Endo_7062
adi_v1.03543	neural cell adhesion molecule	K06491	Coding	#N/A
adi_v1.03549	serine/threonine-protein phosphatase 2A regulatory subunit A	K03456	Coding	#N/A
adi_v1.03556	pancreatic triacylglycerol lipase [EC:3.1.1.3]	K14073	Coding	#N/A
adi_v1.03561	neuronal guanine nucleotide exchange factor	K07525	Coding	#N/A
adi_v1.03565	cell division cycle 20-like protein 1, cofactor of APC complex	K03364	Coding	#N/A
adi_v1.03571	RNA-directed DNA polymerase [EC:2.7.7.49]	K00986	Coding	#N/A
adi_v1.03591	enolase [EC:4.2.1.11]	K01689	Coding	#N/A
adi_v1.03592	transcription factor TFIIIB component B''	K15198	Coding	#N/A
adi_v1.03594	matrix metalloproteinase-23 (CA-MMP) [EC:3.4.24.-]	K08001	Coding	Nanos_348
adi_v1.03598	vitamin K-dependent gamma-carboxylase [EC:4.1.1.90]	K10106	Coding	#N/A
adi_v1.03599	WD repeat-containing protein 23	K11801	Coding	#N/A
adi_v1.03608	V-type H+-transporting ATPase 21kDa proteolipid subunit [EC:3.6.3.14]	K03661	Coding	#N/A
adi_v1.03610	ATP-binding cassette, subfamily C (CFTR/MRP), member 5	K05668	Coding	Endo_Nanos_1771
adi_v1.03628	suppressor of fused	K06229	Coding	#N/A
adi_v1.03629	solute carrier family 25 (peroxisomal adenine nucleotide transporter), member 17	K13354	Coding	Nanos_4285
adi_v1.03632	1-phosphatidylinositol-3-phosphate 5-kinase [EC:2.7.1.150]	K00921	Coding	Endo_5519
adi_v1.03633	hydroxymethylglutaryl-CoA reductase [EC:1.1.1.88]	K00054	Coding	#N/A
adi_v1.03634	threonine synthase [EC:4.2.3.1]	K01733	Coding	#N/A
adi_v1.03635	proprotein convertase subtilisin/kexin type 6 [EC:3.4.21.-]	K08672	Coding	#N/A
adi_v1.03638	disintegrin and metalloproteinase domain-containing protein 8 [EC:3.4.24.-]	K06540	Coding	Endo_Ecto_1236
adi_v1.03640	retinol dehydrogenase 8 [EC:1.1.1.-]	K11150	Coding	#N/A
adi_v1.03641	catenin alpha	K05691	Coding	#N/A
adi_v1.03645	ammonium transporter, Amt family	K03320	Coding	#N/A
adi_v1.03646	serine/threonine-protein phosphatase 2A regulatory subunit A	K03456	Coding	Nanos_7648
adi_v1.03648	voltage-dependent calcium channel L type alpha-1C	K04850	Coding	#N/A
adi_v1.03649	mRNA-decapping enzyme 1B [EC:3.-.-.-]	K12611	Coding	All_5139
adi_v1.03662	dermatan 4-sulfotransferase 1 [EC:2.8.2.35]	K08105	Coding	#N/A
adi_v1.03665	protein Tob/BTG	K14443	Coding	#N/A
adi_v1.03666	Ras homolog gene family, member T1	K07870	Coding	#N/A
adi_v1.03673	discoidin domain receptor family member 1 [EC:2.7.10.1]	K05124	Coding	#N/A
adi_v1.03674	coagulation factor V (labile factor)	K03902	Coding	#N/A
adi_v1.03683	arachidonate 15-lipoxygenase [EC:1.13.11.33]	K00460	Coding	#N/A
adi_v1.03684	dual specificity phosphatase 12 [EC:3.1.3.16 3.1.3.48]	K14819	Coding	#N/A
adi_v1.03693	histone deacetylase 3 [EC:3.5.1.98]	K11404	Coding	#N/A
adi_v1.03698	melanoma-associated antigen p97	K06569	Coding	#N/A
adi_v1.03699	melanoma-associated antigen p97	K06569	Coding	#N/A
adi_v1.03702	protein TIF31	K03255	Coding	#N/A
adi_v1.03703	FAS-associated death domain protein	K02373	Coding	#N/A
adi_v1.03704	anaphase-promoting complex subunit 8	K03355	Coding	#N/A
adi_v1.03705	mucosa-associated lymphoid tissue lymphoma translocation protein 1 [EC:3.4.22.-]	K07369	Coding	#N/A
adi_v1.03708	neuregulin 4	K05458	Coding	#N/A
adi_v1.03729	FXYD domain-containing ion transport regulator 6	K13363	Coding	#N/A
adi_v1.03736	CDW93 antigen	K06702	Coding	#N/A
adi_v1.03738	glycosylphosphatidylinositol deacylase [EC:3.-.-.-]	K05294	Coding	#N/A
adi_v1.03741	arachidonate 5-lipoxygenase [EC:1.13.11.34]	K00461	Coding	#N/A
adi_v1.03742	catenin (cadherin-associated protein), delta 1	K05690	Coding	#N/A
adi_v1.03750	1D-myo-inositol-triphosphate 3-kinase [EC:2.7.1.127]	K00911	Coding	Endo_726
adi_v1.03757	flagellar FliL protein	K02415	Coding	#N/A
adi_v1.03760	laminin, alpha 1/2	K05637	Coding	#N/A
adi_v1.03763	Rho-associated protein kinase 1 [EC:2.7.11.1]	K04514	Coding	All_204
adi_v1.03764	beta-1,2-N-acetylglucosaminyltransferase [EC:2.4.1.-]	K09666	Coding	#N/A
adi_v1.03765	suppressor of cytokine signaling 2	K04695	Coding	#N/A
adi_v1.03769	T-complex protein 1 subunit epsilon	K09497	Coding	Nanos_855
adi_v1.03775	parathyroid hormone	K05261	Coding	Nanos_4752
adi_v1.03777	amiloride-sensitive sodium channel subunit delta	K04826	Coding	#N/A
adi_v1.03779	beta-1,4-N-acetylgalactosaminyltransferase 3 [EC:2.4.1.244]	K09656	Coding	#N/A
adi_v1.03789	voltage-gated sodium channel alpha, invertebrate	K05388	Coding	Nanos_2170
adi_v1.03791	retinol dehydrogenase 13 [EC:1.1.1.300]	K11161	Coding	#N/A
adi_v1.03795	RNA-binding protein 39	K13091	Coding	Nanos_357
adi_v1.03802	U2-associated protein SR140	K12842	Coding	#N/A
adi_v1.03804	coagulation factor VIII	K03899	Coding	#N/A
adi_v1.03806	arylsulfatase I/J [EC:3.1.6.-]	K12375	Coding	#N/A
adi_v1.03807	cubilin	K14616	Coding	#N/A
adi_v1.03809	methylosome protein 50	K13221	Coding	Nanos_445
adi_v1.03814	dimethylaniline monooxygenase (N-oxide forming) [EC:1.14.13.8]	K00485	Coding	#N/A
adi_v1.03815	mediator of RNA polymerase II transcription subunit 13	K15164	Coding	#N/A
adi_v1.03816	beta-glucuronidase [EC:3.2.1.31]	K01195	Coding	#N/A
adi_v1.03831	putative flavoprotein involved in K+ transport	K07222	Coding	#N/A
adi_v1.03832	folate receptor	K13649	Coding	#N/A
adi_v1.03839	dual adapter for phosphotyrosine and 3-phosphotyrosine and 3-phosphoinositide	K12229	Coding	#N/A
adi_v1.03842	apoptotic protease-activating factor	K02084	Coding	Nanos_6635
adi_v1.03848	Ras homolog gene family, member B	K07856	Coding	All_264
adi_v1.03851	20S proteasome subunit alpha 5 [EC:3.4.25.1]	K02729	Coding	Nanos_212
adi_v1.03852	glycerol-3-phosphate dehydrogenase (NAD(P)+) [EC:1.1.1.94]	K00057	Coding	#N/A
adi_v1.03854	spectrin beta	K06115	Coding	#N/A
adi_v1.03859	ubiquitin C	K08770	Coding	#N/A
adi_v1.03865	chromosome segregation protein	K03529	Coding	#N/A
adi_v1.03866	NA	K07003	Coding	#N/A
adi_v1.03867	platelet glycoprotein Ib alpha chain	K06261	Coding	#N/A
adi_v1.03868	DNA damage-inducible protein 1	K11885	Coding	Nanos_1310
adi_v1.03869	lethal(2) giant larvae protein	K06094	Coding	#N/A
adi_v1.03883	proto-oncogene C-crk	K04438	Coding	Endo_Nanos_45
adi_v1.03885	ribose 5-phosphate isomerase A [EC:5.3.1.6]	K01807	Coding	All_1163
adi_v1.03889	ephrin-B	K05463	Coding	#N/A
adi_v1.03894	anaplastic lymphoma kinase [EC:2.7.10.1]	K05119	Coding	Ecto_245
adi_v1.03900	protein-tyrosine phosphatase [EC:3.1.3.48]	K01104	Coding	#N/A
adi_v1.03901	atrophin-1 interacting protein 4 [EC:6.3.2.19]	K05632	Coding	Nanos_5341
adi_v1.03904	UDP-glucose:(heptosyl)LPS alpha-1,3-glucosyltransferase [EC:2.4.1.-]	K02844	Coding	#N/A
adi_v1.03905	small subunit ribosomal protein S3	K02982	Coding	Nanos_1489
adi_v1.03906	myosin heavy chain	K10352	Coding	All_681
adi_v1.03908	neuronal PAS domain-containing protein 1/3	K09098	Coding	#N/A
adi_v1.03912	dehydrogenase/reductase SDR family member 7 [EC:1.1.-.-]	K11165	Coding	#N/A
adi_v1.03913	dolichyl-diphosphooligosaccharide--protein glycosyltransferase [EC:2.4.99.18]	K07151	Coding	#N/A
adi_v1.03923	26S proteasome non-ATPase regulatory subunit 10	K06694	Coding	#N/A
adi_v1.03928	PTS hybrid protein	K05881	Coding	#N/A
adi_v1.03931	steroid delta-isomerase [EC:5.3.3.1]	K01822	Coding	#N/A
adi_v1.03932	cell division cycle 20-like protein 1, cofactor of APC complex	K03364	Coding	Nanos_10963
adi_v1.03936	interleukin 1 receptor accessory protein-like	K05170	Coding	#N/A
adi_v1.03938	translation initiation factor 3 subunit L	K15029	Coding	#N/A
adi_v1.03941	hypothetical protein	K09938	Coding	Endo_Nanos_793
adi_v1.03943	large subunit ribosomal protein L11	K02867	Coding	Nanos_1140
adi_v1.03948	thyrotropin-releasing hormone receptor	K04282	Coding	#N/A
adi_v1.03951	aminopeptidase O [EC:3.4.11.-]	K09606	Coding	#N/A
adi_v1.03954	tuberous sclerosis 1	K07206	Coding	Nanos_3397
adi_v1.03956	beta-1,3-galactosyltransferase 1 [EC:2.4.1.-]	K07819	Coding	#N/A
adi_v1.03959	phosphatidylinositol-4-phosphate 3-kinase [EC:2.7.1.154]	K00923	Coding	#N/A
adi_v1.03963	S-adenosylhomocysteine/5'-methylthioadenosine nucleosidase [EC:3.2.2.9]	K01243	Coding	#N/A
adi_v1.03972	transient receptor potential cation channel subfamily A member 1	K04984	Coding	#N/A
adi_v1.03973	transient receptor potential cation channel subfamily A member 1	K04984	Coding	#N/A
adi_v1.03974	transient receptor potential cation channel subfamily A member 1	K04984	Coding	#N/A
adi_v1.03976	NA	K07163	Coding	#N/A
adi_v1.03978	transcription factor MAFF/G/K	K09037	Coding	#N/A
adi_v1.03979	transcription factor MAFF/G/K	K09037	Coding	#N/A
adi_v1.03980	neural retina-specific leucine zipper protein	K09038	Coding	Ecto_603
adi_v1.03991	2-polyprenyl-6-hydroxyphenyl methylase / 3-demethylubiquinone-9 3-methyltransferase [EC:2.1.1.222 2.1.1.64]	K00568	Coding	Ecto_3971
adi_v1.03992	nicotinic acetylcholine receptor, invertebrate	K05312	Coding	#N/A
adi_v1.03993	nicotinic acetylcholine receptor, invertebrate	K05312	Coding	#N/A
adi_v1.03994	D-alanine transfer protein	K03740	Coding	#N/A
adi_v1.03998	starch synthase [EC:2.4.1.21]	K00703	Coding	#N/A
adi_v1.03999	exonuclease SbcC	K03546	Coding	#N/A
adi_v1.04004	response regulator aspartate phosphatase A (stage 0 sporulation protein L) [EC:3.1.-.-]	K06359	Coding	#N/A
adi_v1.04007	hypothetical protein	K09770	Coding	All_3218
adi_v1.04010	MFS transporter, PPP family, 3-phenylpropionic acid transporter	K05820	Coding	#N/A
adi_v1.04011	asparagine synthase (glutamine-hydrolysing) [EC:6.3.5.4]	K01953	Coding	Nanos_148
adi_v1.04019	G protein-coupled receptor 45	K08409	Coding	#N/A
adi_v1.04021	MFS transporter, OCT family, solute carrier family 22 (organic cation transporter), member 18	K08214	Coding	Nanos_2770
adi_v1.04022	peroxin-7	K13341	Coding	#N/A
adi_v1.04025	collagen, type IV, alpha	K06237	Coding	#N/A
adi_v1.04029	F-box protein 8	K10294	Coding	#N/A
adi_v1.04030	guanylate cyclase soluble subunit beta [EC:4.6.1.2]	K12319	Coding	#N/A
adi_v1.04031	guanylate cyclase soluble subunit beta [EC:4.6.1.2]	K12319	Coding	#N/A
adi_v1.04032	diamine oxidase [EC:1.4.3.22]	K11182	Coding	#N/A
adi_v1.04035	mitogen-activated protein kinase kinase kinase 9 [EC:2.7.11.25]	K04417	Coding	Endo_Nanos_507
adi_v1.04037	hypothetical protein	K02173	Coding	#N/A
adi_v1.04041	membrane metallo-endopeptidase-like 1	K08635	Coding	#N/A
adi_v1.04043	NA	K06867	Coding	#N/A
adi_v1.04044	structural maintenance of chromosome 4	K06675	Coding	Endo_Ecto_1803
adi_v1.04048	guanine nucleotide-binding protein G(I)/G(S)/G(O) subunit gamma-11	K04546	Coding	#N/A
adi_v1.04051	large subunit ribosomal protein L14e	K02875	Coding	All_58
adi_v1.04054	exportin-5	K14289	Coding	#N/A
adi_v1.04055	exportin-5	K14289	Coding	Endo_1726
adi_v1.04056	MAP/microtubule affinity-regulating kinase [EC:2.7.11.1]	K08798	Coding	#N/A
adi_v1.04063	UDPglucose 6-dehydrogenase [EC:1.1.1.22]	K00012	Coding	#N/A
adi_v1.04068	NA	K05942	Coding	#N/A
adi_v1.04076	nidogen (entactin)	K06826	Coding	#N/A
adi_v1.04085	acetyl-CoA synthetase [EC:6.2.1.1]	K01895	Coding	#N/A
adi_v1.04103	cGMP-specific 3',5'-cyclic phosphodiesterase, invertebrate [EC:3.1.4.35]	K13763	Coding	#N/A
adi_v1.04105	MFS transporter, DHA1 family, tetracycline resistance protein	K08151	Coding	#N/A
adi_v1.04106	inositol-1,4,5-trisphosphate 5-phosphatase [EC:3.1.3.56]	K01106	Coding	#N/A
adi_v1.04109	dynein light chain roadblock-type	K10419	Coding	Nanos_Ecto_372
adi_v1.04115	serine/threonine kinase 38 [EC:2.7.11.1]	K08790	Coding	#N/A
adi_v1.04116	potassium voltage-gated channel Shaw-related subfamily C, invertebrate	K05320	Coding	#N/A
adi_v1.04124	brachyury protein	K10172	Coding	#N/A
adi_v1.04130	apoptotic protease-activating factor	K02084	Coding	#N/A
adi_v1.04132	proline-serine-threonine phosphatase interacting protein 1	K12804	Coding	#N/A
adi_v1.04133	tryptophanase [EC:4.1.99.1]	K01667	Coding	Ecto_3968
adi_v1.04136	UDP-4-amino-4-deoxy-L-arabinose-oxoglutarate aminotransferase [EC:2.6.1.87]	K07806	Coding	#N/A
adi_v1.04144	S-phase kinase-associated protein 1	K03094	Coding	All_8093
adi_v1.04145	peptidyl-tRNA hydrolase, PTH2 family [EC:3.1.1.29]	K04794	Coding	All_1287
adi_v1.04149	Ras-specific guanine nucleotide-releasing factor 1	K04349	Coding	#N/A
adi_v1.04164	homeobox protein cut-like	K09313	Coding	#N/A
adi_v1.04168	3-hydroxybutyryl-CoA dehydratase [EC:4.2.1.55]	K01715	Coding	#N/A
adi_v1.04169	3-hydroxybutyryl-CoA dehydratase [EC:4.2.1.55]	K01715	Coding	All_980
adi_v1.04170	sigma-E factor negative regulatory protein RseC	K03803	Coding	#N/A
adi_v1.04171	protein TIF31	K03255	Coding	#N/A
adi_v1.04175	kinesin family member 15	K10400	Coding	#N/A
adi_v1.04188	euchromatic histone-lysine N-methyltransferase [EC:2.1.1.43]	K11420	Coding	#N/A
adi_v1.04189	hydroxyacylglutathione hydrolase [EC:3.1.2.6]	K01069	Coding	#N/A
adi_v1.04200	neural cell adhesion molecule	K06491	Coding	#N/A
adi_v1.04202	importin subunit beta-1	K14293	Coding	#N/A
adi_v1.04204	melanoma-associated antigen p97	K06569	Coding	#N/A
adi_v1.04209	cAMP-dependent protein kinase regulator	K04739	Coding	Endo_1246
adi_v1.04211	tubulin gamma	K10389	Coding	Nanos_1053
adi_v1.04212	inositol polyphosphate 1-phosphatase [EC:3.1.3.57]	K01107	Coding	#N/A
adi_v1.04218	twist	K09069	Coding	#N/A
adi_v1.04222	myosin heavy chain	K10352	Coding	#N/A
adi_v1.04223	DNA methyltransferase 1-associated protein 1	K11324	Coding	All_2238
adi_v1.04224	DNA polymerase zeta [EC:2.7.7.7]	K02350	Coding	#N/A
adi_v1.04228	collagen, type IV, alpha	K06237	Coding	#N/A
adi_v1.04230	polyvinyl alcohol dehydrogenase (cytochrome) [EC:1.1.2.6]	K05889	Coding	All_1187
adi_v1.04233	estrogen-related receptor gamma	K08554	Coding	#N/A
adi_v1.04239	arginine-glutamic acid dipeptide repeats protein	K05628	Coding	#N/A
adi_v1.04240	transient receptor potential cation channel subfamily A member 1	K04984	Coding	#N/A
adi_v1.04241	nuclear GTP-binding protein	K14537	Coding	#N/A
adi_v1.04249	tropomyosin 2	K10374	Coding	#N/A
adi_v1.04252	anaphase-promoting complex subunit 4	K03351	Coding	#N/A
adi_v1.04253	zinc finger protein GLIS1/3	K09232	Coding	#N/A
adi_v1.04255	ATP-binding cassette, subfamily C (CFTR/MRP), member 4	K05673	Coding	#N/A
adi_v1.04259	DnaJ homolog subfamily A member 5	K09506	Coding	#N/A
adi_v1.04267	selenide, water dikinase [EC:2.7.9.3]	K01008	Coding	#N/A
adi_v1.04270	phosphoinositide-3-kinase, regulatory subunit 4 [EC:2.7.11.1]	K08333	Coding	#N/A
adi_v1.04275	glycine receptor alpha-2	K05194	Coding	#N/A
adi_v1.04283	nuclear pore complex protein Nup88	K14318	Coding	Ecto_218
adi_v1.04284	stress-induced-phosphoprotein 1	K09553	Coding	Nanos_2665
adi_v1.04285	E3 ubiquitin-protein ligase DZIP3 [EC:6.3.2.19]	K10642	Coding	#N/A
adi_v1.04288	ankyrin	K10380	Coding	#N/A
adi_v1.04292	galanin receptor 1	K04230	Coding	#N/A
adi_v1.04306	T-complex protein 1 subunit eta	K09499	Coding	#N/A
adi_v1.04309	S-adenosylhomocysteine/5'-methylthioadenosine nucleosidase [EC:3.2.2.9]	K01243	Coding	#N/A
adi_v1.04325	phosphatidate cytidylyltransferase [EC:2.7.7.41]	K00981	Coding	#N/A
adi_v1.04326	phosphatidylinositol-4-phosphate 3-kinase [EC:2.7.1.154]	K00923	Coding	Endo_480
adi_v1.04338	Rho GTPase-activating protein 10	K13736	Coding	#N/A
adi_v1.04342	coagulation factor VIII	K03899	Coding	#N/A
adi_v1.04344	D-lactate dehydrogenase (cytochrome) [EC:1.1.2.4]	K00102	Coding	#N/A
adi_v1.04348	agrin	K06254	Coding	Ecto_1166
adi_v1.04349	26S proteasome non-ATPase regulatory subunit 10	K06694	Coding	#N/A
adi_v1.04354	protein HIRA/HIR1	K11293	Coding	Endo_Nanos_846
adi_v1.04355	CASP2 and RIPK1 domain containing adaptor with death domain	K02832	Coding	#N/A
adi_v1.04359	eukaryotic translation initiation factor 2C	K11593	Coding	#N/A
adi_v1.04368	S-adenosylhomocysteine/5'-methylthioadenosine nucleosidase [EC:3.2.2.9]	K01243	Coding	#N/A
adi_v1.04374	kelch-like protein 18	K10455	Coding	#N/A
adi_v1.04376	spore germination protein D	K06294	Coding	#N/A
adi_v1.04377	transcriptional repressor NF-X1 [EC:6.3.2.-]	K12236	Coding	#N/A
adi_v1.04381	transcription factor Sp, invertebrate	K09200	Coding	Endo_Ecto_828
adi_v1.04386	dipeptidyl aminopeptidase [EC:3.4.14.-]	K01282	Coding	#N/A
adi_v1.04390	all-trans-8'-apo-beta-carotenal 15,15'-oxygenase [EC:1.13.11.75]	K00464	Coding	Endo_Nanos_456
adi_v1.04391	complement component 6	K03995	Coding	Ecto_1205
adi_v1.04394	ribosomal protein S6 kinase alpha-5 [EC:2.7.11.1]	K04445	Coding	#N/A
adi_v1.04399	LIM homeobox protein 2/9	K09373	Coding	#N/A
adi_v1.04412	phosphatidylinositol-4-phosphate 3-kinase [EC:2.7.1.154]	K00923	Coding	#N/A
adi_v1.04413	partner of Y14 and mago	K14294	Coding	#N/A
adi_v1.04414	neurotrophic tyrosine kinase, receptor type 3 [EC:2.7.10.1]	K05101	Coding	#N/A
adi_v1.04416	enolase-phosphatase E1 [EC:3.1.3.77]	K09880	Coding	Nanos_2254
adi_v1.04425	mitogen-activated protein kinase kinase 7 [EC:2.7.12.2]	K04431	Coding	#N/A
adi_v1.04427	autophagy-related protein 5	K08339	Coding	All_2041
adi_v1.04433	BarH-like	K09360	Coding	#N/A
adi_v1.04436	actin related protein 2/3 complex, subunit 5	K05754	Coding	All_120
adi_v1.04438	UDP-glucose:(heptosyl)LPS alpha-1,3-glucosyltransferase [EC:2.4.1.-]	K02844	Coding	#N/A
adi_v1.04464	potassium channel subfamily K, invertebrate	K05323	Coding	#N/A
adi_v1.04466	Rap guanine nucleotide exchange factor 2	K08018	Coding	Nanos_1042
adi_v1.04467	nuclear factor NF-kappa-B p105 subunit	K02580	Coding	Nanos_3529
adi_v1.04475	N-acetylmannosamine-6-phosphate 2-epimerase / N-acetylmannosamine kinase [EC:5.1.3.9 2.7.1.60]	K13967	Coding	#N/A
adi_v1.04477	translocon-associated protein subunit delta	K04571	Coding	Ecto_1574
adi_v1.04485	TNF receptor-associated factor 4	K09848	Coding	Endo_902
adi_v1.04486	MAGUK p55 subfamily member 5	K06091	Coding	Endo_2207
adi_v1.04487	large subunit ribosomal protein L30e	K02908	Coding	All_90
adi_v1.04490	2-oxoglutarate dehydrogenase E1 component [EC:1.2.4.2]	K00164	Coding	#N/A
adi_v1.04491	2-oxoglutarate dehydrogenase E1 component [EC:1.2.4.2]	K00164	Coding	#N/A
adi_v1.04495	plasminogen activator inhibitor 1 RNA-binding protein	K13199	Coding	#N/A
adi_v1.04501	proto-oncogene serine/threonine-protein kinase mos [EC:2.7.11.1]	K04367	Coding	#N/A
adi_v1.04503	proteasome assembly chaperone 1	K11875	Coding	All_2007
adi_v1.04511	U3 small nucleolar RNA-associated protein 23	K14773	Coding	#N/A
adi_v1.04512	component factor B [EC:3.4.21.47]	K01335	Coding	#N/A
adi_v1.04514	mitochondrial antiviral-signaling protein	K12648	Coding	#N/A
adi_v1.04515	peptidyl-tRNA hydrolase, PTH1 family [EC:3.1.1.29]	K01056	Coding	#N/A
adi_v1.04517	neuregulin 4	K05458	Coding	#N/A
adi_v1.04519	apolipoprotein E	K04524	Coding	#N/A
adi_v1.04528	abhydrolase domain-containing protein 4	K13698	Coding	#N/A
adi_v1.04529	Rho guanine nucleotide exchange factor 11	K12331	Coding	#N/A
adi_v1.04531	large subunit ribosomal protein L13e	K02873	Coding	Nanos_132
adi_v1.04532	thioredoxin domain-containing protein 10 [EC:5.3.4.1]	K09585	Coding	#N/A
adi_v1.04546	cell cycle checkpoint protein	K06662	Coding	Nanos_2749
adi_v1.04554	transcription factor C subunit 6	K15205	Coding	#N/A
adi_v1.04559	low density lipoprotein receptor-related protein 5/6	K03068	Coding	#N/A
adi_v1.04560	inosine triphosphate pyrophosphatase [EC:3.6.1.19]	K01519	Coding	All_2030
adi_v1.04570	L-iditol 2-dehydrogenase [EC:1.1.1.14]	K00008	Coding	Nanos_1979
adi_v1.04575	nucleolar protein 9	K14790	Coding	#N/A
adi_v1.04583	prostaglandin-H2 D-isomerase [EC:5.3.99.2]	K01830	Coding	Endo_Nanos_22
adi_v1.04585	protein SMG5	K11125	Coding	All_961
adi_v1.04597	tyrosyl-tRNA synthetase [EC:6.1.1.1]	K01866	Coding	#N/A
adi_v1.04599	5-oxoprolinase (ATP-hydrolysing) [EC:3.5.2.9]	K01469	Coding	Endo_Nanos_173
adi_v1.04600	glucose-fructose oxidoreductase [EC:1.1.99.28]	K00118	Coding	Endo_Nanos_263
adi_v1.04601	phosphoethanolamine N-methyltransferase [EC:2.1.1.103]	K05929	Coding	#N/A
adi_v1.04604	DNA-directed RNA polymerase II subunit RPB11	K03008	Coding	#N/A
adi_v1.04605	DNA-directed RNA polymerase II subunit RPB11	K03008	Coding	Nanos_7434
adi_v1.04618	vascular endothelial growth factor C/D	K05449	Coding	#N/A
adi_v1.04621	mitotic spindle assembly checkpoint protein MAD2	K02537	Coding	#N/A
adi_v1.04624	peptide-N4-(N-acetyl-beta-glucosaminyl)asparagine amidase [EC:3.5.1.52]	K01456	Coding	#N/A
adi_v1.04626	talin	K06271	Coding	#N/A
adi_v1.04631	myosin V	K10357	Coding	Endo_612
adi_v1.04637	neogenin	K06766	Coding	#N/A
adi_v1.04638	CASP2 and RIPK1 domain containing adaptor with death domain	K02832	Coding	#N/A
adi_v1.04639	tropomodulin	K10370	Coding	All_1463
adi_v1.04643	PTEN induced putative kinase 1 [EC:2.7.11.1]	K05688	Coding	#N/A
adi_v1.04644	histidine triad (HIT) family protein	K02503	Coding	Endo_822
adi_v1.04647	large subunit ribosomal protein L4e	K02930	Coding	Nanos_2
adi_v1.04648	nucleotide-binding oligomerization domain-containing protein 1	K08727	Coding	#N/A
adi_v1.04649	histidine-containing phosphotransfer peotein	K14490	Coding	#N/A
adi_v1.04651	tyrosine-protein phosphatase non-receptor type 13	K02374	Coding	Nanos_1260
adi_v1.04659	platelet/endothelial cell adhesion molecule	K06471	Coding	#N/A
adi_v1.04662	anaphase-promoting complex subunit 6	K03353	Coding	#N/A
adi_v1.04675	arginine vasopressin receptor 2	K04228	Coding	Ecto_902
adi_v1.04679	sphingosine 1-phosphate receptor 5	K04295	Coding	#N/A
adi_v1.04683	Ras GTPase-activating-like protein IQGAP2/3	K05767	Coding	#N/A
adi_v1.04685	mannosyl-glycoprotein endo-beta-N-acetylglucosaminidase [EC:3.2.1.96]	K01227	Coding	#N/A
adi_v1.04696	ribosome biogenesis GTPase A	K14540	Coding	Endo_Nanos_387
adi_v1.04706	chromosome segregation protein	K03529	Coding	Endo_Nanos_897
adi_v1.04710	laminin, gamma 2	K06246	Coding	#N/A
adi_v1.04716	cleavage and polyadenylation specificity factor subunit 3 [EC:3.1.27.-]	K14403	Coding	#N/A
adi_v1.04721	S-adenosylhomocysteine/5'-methylthioadenosine nucleosidase [EC:3.2.2.9]	K01243	Coding	#N/A
adi_v1.04723	aspartyl aminopeptidase [EC:3.4.11.21]	K01267	Coding	#N/A
adi_v1.04724	aspartyl aminopeptidase [EC:3.4.11.21]	K01267	Coding	#N/A
adi_v1.04732	transmembrane protease, serine 11E [EC:3.4.21.-]	K09642	Coding	#N/A
adi_v1.04733	small subunit ribosomal protein S25e	K02975	Coding	#N/A
adi_v1.04740	pyruvate dehydrogenase E1 component [EC:1.2.4.1]	K00163	Coding	Nanos_Ecto_116
[truncated: 12,928 more rows]

## Sheet: Orthologs 
ID-ADI	ID-HYD	Description	HYD-Cell_lineages
[truncated: 13,719 more rows]

[truncated: 1 more sheets: Co-Expression modules]
